# Supplementary material for: Identification of the Pangenome and Its Components in 14 Distinct Aggregatibacter actinomycetemcomitans Strains by Comparative Genomic Analysis
Source: PLoS One. 2011 Jul 19;6(7):e22420. doi: 10.1371/journal.pone.0022420 (PMC3139650; doi:10.1371/journal.pone.0022420)
Supplement: Table S3 — List of genomic islands and their gene content in A. actinomycetemcomitans strains. (XLSX) [file pone.0022420.s006.xlsx]

## Sheet: README
NOTE
Each worksheet lists all genomic islands and gene content that are found in each strain. Each genomic island information starts with a line describing its location in the genome (e.g. D7S D7S-1 (192308 - 202595)), follows by lines displaying the gene content. The columns in the gene content lines are geneID, length of protein product, product description, %GC value, dinucleotide bias (or genomic …

## Sheet: D7S-1
Island Region
D7S-1 D7S-1 (192308 - 202595)
GeneID		Product Size	Product Description	%GC	Dinucleotide Bias	Codon Bias
D7S_0186		98 aa	crispr-associated protein Cas2	46%	138	537*
D7S_0187		338 aa	CRISPR-associated protein Cas1	50%*	109	409
D7S_0188		420 aa	hypothetical protein	31%**	145	473
D7S_0189		177 aa	hypothetical protein	32%**	210*	531*
D7S_0190		216 aa	CRISPR-associated protein Cas4	58%**	141	509*
D7S_0191		298 aa	CRISPR-associated Csd2 family protein	52%*	131	513*
D7S_0192		678 aa	CRISPR-associated RAMP Csd1 family protein	44%	99*	254*
D7S_0193		260 aa	CRISPR-associated Cas5 family protein	49%*	98*	429
D7S_0194		109 aa	CRISPR-associated helicase Cas3	46%	161	441
D7S_0195		728 aa	CRISPR-associated helicase Cas3	50%*	93*	293*
Island Region
D7S-1 D7S-1 (274735 - 296054)
GeneID		Product Size	Product Description	%GC	Dinucleotide Bias	Codon Bias
D7S_0270		126 aa	hypothetical protein	37%*	319**	632*
D7S_0271		39 aa	hypothetical protein	39%*	240*	779**
D7S_0272		38 aa	hypothetical protein	52%*	288**	890***
D7S_0273		76 aa	hypothetical protein	36%*	281**	749**
D7S_0274		49 aa	hypothetical protein	47%	221*	756**
D7S_0275		78 aa	hypothetical protein	42%	262**	752**
D7S_0276		66 aa	hypothetical protein	44%	197*	720**
D7S_0277		134 aa	hypothetical protein	43%	273**	728**
D7S_0278		42 aa	hypothetical protein	40%*	307**	794**
D7S_0279		79 aa	hypothetical protein	39%*	286**	865***
D7S_0280		89 aa	tRNA/rRNA methyltransferase	40%*	265**	651**
D7S_0281		76 aa	hypothetical protein	46%	340***	730**
D7S_0282		58 aa	hypothetical protein	43%	279**	868***
D7S_0283		41 aa	hypothetical protein	44%	395***	911***
D7S_0284		99 aa	hypothetical protein	39%*	252*	715**
D7S_0285		52 aa	hypothetical protein	40%*	311**	808***
D7S_0286		161 aa	hypothetical protein	40%*	225*	580*
D7S_0287		81 aa	hypothetical protein	40%*	297**	771**
D7S_0288		63 aa	hypothetical protein	33%**	301**	693**
D7S_0289		100 aa	hypothetical protein	47%	225*	706**
D7S_0290		92 aa	Tra5 protein	39%*	109	428
D7S_0291		65 aa	Tra5 protein	43%	185*	710**
D7S_0292		50 aa	Tra5 protein	42%	166	626*
D7S_0293		54 aa	hypothetical protein	36%*	203*	746**
D7S_0294		448 aa	sugar phosphate permease	46%	78*	182*
D7S_0295		268 aa	inositol monophosphatase	41%*	64*	348
D7S_0296		277 aa	protein IolB	45%	85*	263*
D7S_0297		46 aa	hypothetical protein	42%	303**	681**
D7S_0298		43 aa	hypothetical protein	37%*	166	585*
D7S_0299		385 aa	Sel1 domain protein repeat-containing protein	45%	124	318*
D7S_0300		356 aa	phospholipase D/Transphosphatidylase	45%	115	336
D7S_0301		380 aa	phospholipase D/Transphosphatidylase	42%	120	313*
D7S_0302		741 aa	Rhs element Vgr protein	48%*	85*	258*
D7S_0303		57 aa	hypothetical protein	51%*	291**	656**
D7S_0304		45 aa	hypothetical protein	28%***	366***	746**
Island Region
D7S-1 D7S-1 (414533 - 424349)
GeneID		Product Size	Product Description	%GC	Dinucleotide Bias	Codon Bias
D7S_0418		57 aa	hypothetical protein	51%*	291**	656**
D7S_0419		639 aa	Rhs element Vgr protein	49%*	98*	289*
D7S_0420		143 aa	glycoside hydrolase, family 19, putative	41%*	166	439
D7S_0421		439 aa	glycoside hydrolase, family 19, putative	46%	81*	430
D7S_0422		237 aa	hypothetical protein	24%***	229*	661**
D7S_0423		315 aa	glycoside hydrolase, family 19, putative	39%*	143	480
D7S_0424		211 aa	hypothetical protein	27%***	278**	708**
D7S_0425		97 aa	glycoside hydrolase, family 19, putative	25%***	335***	810***
D7S_0426		196 aa	hypothetical protein	25%***	307**	627*
D7S_0427		45 aa	D-alanyl-D-alanine carboxypeptidase/endopeptidase	33%**	212*	591*
D7S_0428		45 aa	transposase	36%*	202*	607*
D7S_0429		60 aa	type III restriction enzyme, res subunit family	37%*	212*	585*
Island Region
D7S-1 D7S-1 (507952 - 515528)
GeneID		Product Size	Product Description	%GC	Dinucleotide Bias	Codon Bias
D7S_0527		38 aa	hypothetical protein	38%*	250*	704**
D7S_0528		212 aa	transcriptional regulator-like protein	38%*	131	361
D7S_0529		129 aa	ATPase involved in DNA repair	34%**	285**	678**
D7S_0530		358 aa	methyl-accepting chemotaxis protein	38%*	163	440
D7S_0531		519 aa	ATPase involved in DNA repair, putative transmembrane protein	32%**	113	475
D7S_0532		449 aa	Filamentation induced by cAMP protein Fic	36%*	111	311*
D7S_0533		78 aa	hypothetical protein	35%**	165	494*
D7S_0534		137 aa	hypothetical protein	36%*	171	449
D7S_0535		180 aa	cell division protein FtsZ	41%*	73*	401
Island Region
D7S-1 D7S-1 (528866 - 545146)
GeneID		Product Size	Product Description	%GC	Dinucleotide Bias	Codon Bias
D7S_0547		318 aa	monosaccharide-transporting ATPase	45%	97*	308*
D7S_0548		512 aa	sugar ABC transporter, ATP-binding protein	43%	90*	271*
D7S_0549		311 aa	ABC transporter, periplasmic sugar-binding protein	42%	104*	296*
D7S_0550		313 aa	ABC transporter, periplasmic sugar-binding protein	42%	115	316*
D7S_0551		380 aa	oxidoreductase domain-containing protein	45%	49*	267*
D7S_0552		503 aa	methylmalonate-semialdehyde dehydrogenase	46%	68*	253*
D7S_0553		38 aa	hypothetical protein	41%*	128	677**
D7S_0554		449 aa	CRISPR-associated Csy1 family protein	37%*	96*	427
D7S_0555		320 aa	CRISPR-associated Csy2 family protein	41%*	97*	278*
D7S_0556		337 aa	CRISPR-associated protein	41%*	85*	339
D7S_0557		188 aa	Csy4 family CRISPR-associated protein	44%	119	350
D7S_0558		1096 aa	helicase	42%	52*	300*
D7S_0559		249 aa	CRISPR-associated Cas1 family protein	43%	75*	345
Island Region
D7S-1 D7S-1 (578944 - 593460)
GeneID		Product Size	Product Description	%GC	Dinucleotide Bias	Codon Bias
D7S_0598		218 aa	hypothetical protein	29%***	258**	628*
D7S_0599		173 aa	VgrG protein	34%**	201*	603*
D7S_0600		225 aa	Rhs element Vgr protein	45%	117	579*
D7S_0601		357 aa	glycoside hydrolase, family 19, putative	44%	88*	393
D7S_0602		63 aa	VgrG protein	46%	262**	526*
D7S_0603		280 aa	transcriptional regulator	42%	95*	293*
D7S_0604		637 aa	myo-inositol catabolism protein	48%*	80*	279*
D7S_0605		56 aa	hypothetical protein	27%***	192*	627*
D7S_0606		649 aa	probable malonic semialdehyde oxidative decarboxylase	50%*	79*	287*
D7S_0607		299 aa	myo-inosose-2 dehydratase	46%	92*	259*
D7S_0608		337 aa	inositol 2-dehydrogenase	51%*	140	349
D7S_0609		171 aa	mannitol repressor protein	42%	153	377
D7S_0610		383 aa	mannitol-1-phosphate 5-dehydrogenase	49%*	103*	243*
D7S_0611		627 aa	PTS system, mannitol-specific IIC subunit	48%*	50*	287*
Island Region
D7S-1 D7S-1 (669191 - 677194)
GeneID		Product Size	Product Description	%GC	Dinucleotide Bias	Codon Bias
D7S_0701		69 aa	conserved putative exported protein	40%*	197*	718**
D7S_0702		42 aa	hypothetical protein	44%	307**	643*
D7S_0703		64 aa	hypothetical protein	41%*	134	683**
D7S_0704		188 aa	hypothetical protein	39%*	157	374
D7S_0705		194 aa	hypothetical protein	40%*	114	398
D7S_0706		973 aa	hypothetical protein	44%	73*	291*
D7S_0707		471 aa	FHA domain protein	45%	105*	368
D7S_0708		42 aa	hypothetical protein	47%	161	633*
D7S_0709		67 aa	integrase catalytic region	42%	198*	733**
D7S_0710		50 aa	hypothetical protein	37%*	167	747**
D7S_0711		53 aa	hypothetical protein	35%**	277**	562*
Island Region
D7S-1 D7S-1 (688462 - 703246)
GeneID		Product Size	Product Description	%GC	Dinucleotide Bias	Codon Bias
D7S_0724		57 aa	hypothetical protein	51%*	291**	656**
D7S_0725		698 aa	Rhs element Vgr protein	48%*	105*	280*
D7S_0726		301 aa	hypothetical protein	32%**	225*	681**
D7S_0727		227 aa	phospholipase D/Transphosphatidylase	43%	135	329*
D7S_0728		139 aa	phospholipase D/Transphosphatidylase	42%	126	391
D7S_0729		241 aa	Sel1 domain protein repeat-containing protein	43%	136	326*
D7S_0730		62 aa	Sel1 domain protein repeat-containing protein	54%**	186*	600*
D7S_0731		133 aa	hypothetical protein	36%*	119	466
D7S_0732		176 aa	tRNA-specific adenosine deaminase	51%*	130	376
D7S_0733		284 aa	thymidylate synthase	49%*	104*	345
D7S_0734		266 aa	prolipoprotein diacylglyceryl transferase	50%*	114	333
D7S_0735		266 aa	thymidylate synthase	48%*	152	386
D7S_0736		200 aa	dinucleoside polyphosphate hydrolase	45%	101*	262*
D7S_0737		140 aa	D-ribose pyranase	51%*	64*	541*
D7S_0738		503 aa	D-ribose transporter ATP binding protein	49%*	80*	269*
D7S_0739		322 aa	ribose ABC transporter permease protein	48%*	90*	275*
D7S_0740		291 aa	D-ribose transporter subunit RbsB	50%*	100*	360
Island Region
D7S-1 D7S-1 (736045 - 741330)
GeneID		Product Size	Product Description	%GC	Dinucleotide Bias	Codon Bias
D7S_0770		332 aa	hypothetical protein	38%*	107	406
D7S_0771		832 aa	hypothetical protein	40%*	90*	300*
D7S_0772		50 aa	hypothetical protein	47%	209*	791**
D7S_0773		109 aa	hypothetical protein	34%**	149	398
D7S_0774		355 aa	putative FHA domain protein	44%	140	332*
Island Region
D7S-1 D7S-1 (861293 - 876493)
GeneID		Product Size	Product Description	%GC	Dinucleotide Bias	Codon Bias
D7S_0926		377 aa	glycoside hydrolase, family 19, putative	44%	84*	375
D7S_0927		457 aa	EF hand domain protein	38%*	168	523*
D7S_0928		86 aa	hypothetical protein	29%***	231*	580*
D7S_0929		47 aa	hypothetical protein	50%*	188*	815***
D7S_0930		654 aa	type VI secretion ATPase, ClpV1 family	41%*	86*	294*
D7S_0931		224 aa	type VI secretion ATPase, ClpV1 family	42%	128	389
D7S_0932		273 aa	hypothetical protein	44%	168	288*
D7S_0933		44 aa	hypothetical protein	43%	221*	705**
D7S_0934		111 aa	hypothetical protein	33%**	199*	546*
D7S_0935		52 aa	hypothetical protein	41%*	189*	730**
D7S_0936		784 aa	hypothetical protein	35%**	158	471
D7S_0937		336 aa	hypothetical protein	34%**	175	456
D7S_0938		76 aa	hypothetical protein	42%	208*	396
D7S_0939		194 aa	molybdopterin biosynthesis mog protein	53%*	94*	332*
D7S_0940		310 aa	phosphatidate cytidylyltransferase	48%*	89*	306*
D7S_0941		211 aa	acyltransferase	47%	101*	366
D7S_0942		203 aa	CDP-alcohol phosphatidyltransferase	46%	142	337
Island Region
D7S-1 D7S-1 (1049592 - 1055880)
GeneID		Product Size	Product Description	%GC	Dinucleotide Bias	Codon Bias
D7S_1131		176 aa	integral membrane protein	46%	155	437
D7S_1132		101 aa	hypothetical protein	50%*	225*	496*
D7S_1133		148 aa	MarR-family transcriptional regulator	47%	173	503*
D7S_1134		372 aa	AcrA protein	48%*	168	266*
D7S_1135		63 aa	hypothetical protein	46%	214*	693**
D7S_1136		724 aa	SecA-related protein	30%**	201*	576*
D7S_1137		189 aa	AcrB protein	49%*	108	372
Island Region
D7S-1 D7S-1 (1097559 - 1111753)
GeneID		Product Size	Product Description	%GC	Dinucleotide Bias	Codon Bias
D7S_1192		57 aa	hypothetical protein	51%*	302**	642*
D7S_1193		741 aa	Rhs element Vgr protein	48%*	85*	258*
D7S_1194		348 aa	phospholipase D/Transphosphatidylase	42%	111	316*
D7S_1195		304 aa	phospholipase D/Transphosphatidylase	46%	112	335
D7S_1196		385 aa	Sel1 domain protein repeat-containing protein	45%	81*	275*
D7S_1197		44 aa	hypothetical protein	45%	189*	490*
D7S_1198		162 aa	dihydrofolate reductase	51%*	133	468
D7S_1199		155 aa	hypothetical protein	52%*	106*	372
D7S_1200		262 aa	inner membrane protein YjjP	52%*	155	465
D7S_1201		60 aa	glutamate 5-kinase	50%*	160	590*
D7S_1202		220 aa	glutamate 5-kinase	51%*	137	443
D7S_1203		211 aa	peptidyl-prolyl cis-trans isomerase	50%*	95*	397
D7S_1204		290 aa	phosphatidylserine decarboxylase	48%*	79*	263*
D7S_1205		430 aa	adenosylmethionine-8-amino-7-oxononanoate transaminase	44%	121	360
D7S_1206		392 aa	8-amino-7-oxononanoate synthase	41%*	110	301*
D7S_1207		217 aa	dithiobiotin synthetase	42%	199*	363
Island Region
D7S-1 D7S-1 (1172390 - 1194598)
GeneID		Product Size	Product Description	%GC	Dinucleotide Bias	Codon Bias
D7S_1282		283 aa	putative FHA domain protein	43%	138	341
D7S_1283		112 aa	hypothetical protein	39%*	157	544*
D7S_1284		112 aa	hypothetical protein	44%	160	488*
D7S_1285		697 aa	hypothetical protein	46%	74*	301*
D7S_1286		53 aa	paar repeat-containing protein	44%	207*	687**
D7S_1287		602 aa	Rhs element Vgr protein	47%	118	221*
D7S_1288		471 aa	FHA domain protein	45%	105*	368
D7S_1289		973 aa	hypothetical protein	44%	73*	291*
D7S_1290		194 aa	hypothetical protein	40%*	114	398
D7S_1291		73 aa	hypothetical protein	44%	210*	503*
D7S_1292		144 aa	hypothetical protein	39%*	187*	373
D7S_1293		69 aa	hypothetical protein	36%*	305**	506*
D7S_1294		50 aa	hypothetical protein	38%*	171	772**
D7S_1295		109 aa	Rhs element Vgr protein	46%	194*	453
D7S_1296		53 aa	hypothetical protein	33%**	245*	781**
D7S_1297		391 aa	FHA domain protein	42%	114	261*
D7S_1298		935 aa	hypothetical protein	40%*	59*	307*
D7S_1299		277 aa	hypothetical protein	42%	161	231*
D7S_1300		41 aa	hypothetical protein	40%*	295**	764**
D7S_1301		285 aa	hypothetical protein	45%	104*	253*
D7S_1302		46 aa	hypothetical protein	39%*	278**	638*
D7S_1303		65 aa	ABC transporter, permease protein, putative	31%**	330**	724**
D7S_1304		146 aa	hypothetical protein	28%***	215*	584*
D7S_1305		178 aa	hypothetical protein	32%**	134	505*
D7S_1306		147 aa	hypothetical protein	30%**	277**	472
D7S_1307		41 aa	hypothetical protein	36%*	249*	958***
Island Region
D7S-1 D7S-1 (1206862 - 1219751)
GeneID		Product Size	Product Description	%GC	Dinucleotide Bias	Codon Bias
D7S_1321		468 aa	putative GOP-mannose phosphorylase	37%*	133	512*
D7S_1322		209 aa	putative ABC-transporter	25%***	223*	625*
D7S_1323		53 aa	putative ABC-transporter	24%***	236*	659**
D7S_1324		251 aa	putative ABC-transporter	33%**	102*	592*
D7S_1325		978 aa	putative glycosyltransferase	30%**	227*	563*
D7S_1326		295 aa	NAD-dependent epimerase/dehydratase	31%**	225*	613*
D7S_1327		398 aa	putative acetyltransferase	27%***	253*	606*
D7S_1328		345 aa	putative GDP-mannose dehydratase	35%**	181	590*
D7S_1329		391 aa	putative glycosyltransferase	29%***	231*	603*
D7S_1330		364 aa	putative glycosyltransferase	38%*	114	418
D7S_1331		473 aa	putative glycosyltransferase	36%*	156	417
Island Region
D7S-1 D7S-1 (1251513 - 1257025)
GeneID		Product Size	Product Description	%GC	Dinucleotide Bias	Codon Bias
D7S_1365		392 aa	hypothetical protein	35%**	143	419
D7S_1366		764 aa	hypothetical protein	39%*	93*	275*
D7S_1367		135 aa	hypothetical protein	40%*	202*	492*
D7S_1368		54 aa	hypothetical protein	33%**	290**	675**
D7S_1369		465 aa	FHA domain protein	46%	126	358
Island Region
D7S-1 D7S-1 (1310166 - 1331249)
GeneID		Product Size	Product Description	%GC	Dinucleotide Bias	Codon Bias
D7S_1429		410 aa	putative FHA domain protein	40%*	89*	247*
D7S_1430		648 aa	hypothetical protein	47%	97*	284*
D7S_1431		377 aa	WD-40 repeat, putative	39%*	142	413
D7S_1432		45 aa	hypothetical protein	43%	230*	738**
D7S_1433		103 aa	integrase catalytic region	43%	105*	659**
D7S_1434		734 aa	phospholipase D/Transphosphatidylase	44%	109	250*
D7S_1435		385 aa	Sel1 domain protein repeat-containing protein	45%	81*	275*
D7S_1436		391 aa	Sel1 domain protein repeat-containing protein	45%	116	309*
D7S_1437		50 aa	hypothetical protein	46%	214*	656**
D7S_1438		133 aa	integrase	44%	143	468
D7S_1439		170 aa	hypothetical protein	44%	176	496*
D7S_1440		69 aa	hypothetical protein	40%*	182*	541*
D7S_1441		124 aa	hypothetical protein	40%*	256*	513*
D7S_1442		268 aa	hypothetical protein	43%	69*	453
D7S_1443		41 aa	hypothetical protein	29%***	248*	733**
D7S_1444		38 aa	hypothetical protein	24%***	305**	681**
D7S_1445		142 aa	hypothetical protein	41%*	158	399
D7S_1446		255 aa	putative anti-repressor protein	44%	168	393
D7S_1447		102 aa	hypothetical protein	50%*	182*	566*
D7S_1448		77 aa	hypothetical protein	42%	173	578*
D7S_1449		151 aa	hypothetical protein	41%*	204*	441
D7S_1450		87 aa	hypothetical protein	44%	193*	528*
D7S_1451		70 aa	transcriptional regulator, AlpA family	43%	107	496*
D7S_1452		259 aa	hypothetical protein	38%*	131	365
D7S_1453		224 aa	hypothetical protein	30%**	199*	543*
D7S_1454		415 aa	integrase	43%	138	339
D7S_1455		76 aa	hypothetical protein	43%	150	566*
Island Region
D7S-1 D7S-1 (1603957 - 1609311)
GeneID		Product Size	Product Description	%GC	Dinucleotide Bias	Codon Bias
D7S_1753		101 aa	hypothetical protein	54%**	67*	532*
D7S_1754		94 aa	transposase A	47%	183*	586*
D7S_1755		59 aa	hypothetical protein	48%*	202*	517*
D7S_1756		337 aa	WD-40 repeat, putative	43%	142	351
D7S_1757		717 aa	hypothetical protein	45%	117	347
D7S_1758		296 aa	FHA domain protein	42%	85*	404
D7S_1759		39 aa	hypothetical protein	46%	276**	776**
D7S_1760		57 aa	hypothetical protein	42%	167	525*
Island Region
D7S-1 D7S-1 (1631801 - 1637360)
GeneID		Product Size	Product Description	%GC	Dinucleotide Bias	Codon Bias
D7S_1782		85 aa	integrase catalytic region	42%	154	622*
D7S_1783		301 aa	hypothetical protein	44%	130	273*
D7S_1784		397 aa	hypothetical protein	45%	100*	346
D7S_1785		535 aa	hypothetical protein	46%	70*	260*
D7S_1786		393 aa	FHA domain protein	43%	96*	279*
D7S_1787		38 aa	hypothetical protein	36%*	241*	897***
Island Region
D7S-1 D7S-1 (1696360 - 1701405)
GeneID		Product Size	Product Description	%GC	Dinucleotide Bias	Codon Bias
D7S_1852		394 aa	acetyl-CoA acetyltransferase	56%**	135	425
D7S_1853		448 aa	short chain fatty acids transporter	53%*	130	377
D7S_1854		222 aa	membrane component of ABC transporter FtsEX	51%*	117	374
D7S_1855		218 aa	acetyl-CoA:acetoacetyl-CoA transferase subunit alpha	50%*	139	447
D7S_1856		299 aa	putative HTH-type transcriptional regulator	40%*	159	359
Island Region
D7S-1 D7S-1 (1775718 - 1782095)
GeneID		Product Size	Product Description	%GC	Dinucleotide Bias	Codon Bias
D7S_1945		77 aa	hypothetical protein	44%	168	667**
D7S_1946		453 aa	putative FHA domain protein	44%	113	214*
D7S_1947		426 aa	hypothetical protein	42%	86*	280*
D7S_1948		252 aa	hypothetical protein	47%	87*	230*
D7S_1949		354 aa	hypothetical protein	45%	98*	245*
D7S_1950		328 aa	hypothetical protein	41%*	84*	304*
D7S_1951		45 aa	hypothetical protein	41%*	245*	623*
D7S_1952		52 aa	hypothetical protein	33%**	334***	554*
Island Region
D7S-1 D7S-1 (1967995 - 1973103)
GeneID		Product Size	Product Description	%GC	Dinucleotide Bias	Codon Bias
D7S_2143		57 aa	hypothetical protein	51%*	312**	667**
D7S_2144		212 aa	Rhs family protein	50%*	127	393
D7S_2145		362 aa	Rhs element Vgr protein	49%*	111	329*
D7S_2146		61 aa	hypothetical protein	49%*	364***	873***
D7S_2147		219 aa	glycoside hydrolase, family 19, putative	45%	105*	378
D7S_2148		57 aa	glycoside hydrolase, family 19, putative	45%	144	721**
D7S_2149		217 aa	glycoside hydrolase, family 19, putative	44%	154	597*
D7S_2150		43 aa	hypothetical protein	21%***	463***	836***
D7S_2151		123 aa	hypothetical protein	23%***	335***	560*
Island Region
D7S-1 D7S-1 (1990330 - 2005867)
GeneID		Product Size	Product Description	%GC	Dinucleotide Bias	Codon Bias
D7S_2171		959 aa	putative DEAD/DEAH box helicase	51%*	114	401
D7S_2172		109 aa	hypothetical protein	33%**	186*	606*
D7S_2173		314 aa	hypothetical protein	32%**	195*	468
D7S_2174		574 aa	putative type III DNA modification methylase	46%	83*	277*
D7S_2175		48 aa	hypothetical protein	49%*	290**	569*
D7S_2176		345 aa	virulence protein	45%	114	271*
D7S_2177		906 aa	putative type III restriction enzyme	49%*	101*	251*
D7S_2178		225 aa	CRISPR-associated protein Cas5, Dvulg subtype	56%**	211*	570*
D7S_2179		466 aa	crispr-associated protein, Csd1 family	56%**	167	419
D7S_2180		128 aa	crispr-associated protein, Csd1 family	54%**	170	594*
D7S_2181		289 aa	crispr-associated protein, Csd2 family	53%*	126	537*
D7S_2182		217 aa	CRISPR-associated protein Cas4	58%**	158	495*
D7S_2183		235 aa	hypothetical protein	36%*	189*	651**
D7S_2184		52 aa	crispr-associated protein Cas2	44%	145	651**
Island Region
D7S-1 D7S-1 (2163535 - 2178271)
GeneID		Product Size	Product Description	%GC	Dinucleotide Bias	Codon Bias
D7S_2342		274 aa	integrase	32%**	169	522*
D7S_2343		637 aa	relaxase	36%*	156	411
D7S_2344		60 aa	hypothetical protein	34%**	351***	733**
D7S_2345		60 aa	hypothetical protein	36%*	151	631*
D7S_2346		43 aa	hypothetical protein	34%**	247*	701**
D7S_2347		115 aa	transcriptional modulator of MazE/toxin, MazF	41%*	151	404
D7S_2348		223 aa	cytolethal distending toxin protein A	39%*	200*	617*
D7S_2349		284 aa	cytolethal distending toxin protein B	41%*	127	525*
D7S_2350		187 aa	cytolethal distending toxin protein C	38%*	160	531*
D7S_2351		254 aa	hypothetical protein	33%**	195*	540*
D7S_2352		38 aa	hypothetical protein	27%***	351***	685**
D7S_2353		40 aa	hypothetical protein	21%***	484***	565*
D7S_2354		108 aa	conserved putative exported protein	45%	157	532*
D7S_2355		60 aa	hypothetical protein	46%	155	679**
D7S_2356		136 aa	conserved putative membrane protein	42%	151	395
D7S_2357		124 aa	conserved putative membrane protein	41%*	191*	428
D7S_2358		211 aa	conserved putative exported protein	45%	120	385
D7S_2359		287 aa	hypothetical protein	47%	116	327*
D7S_2360		463 aa	putative exported protein precursor	45%	82*	281*
D7S_2361		136 aa	conserved putative lipoprotein	48%*	117	346
Island Region
D7S-1 D7S-1 (2187631 - 2193165)
GeneID		Product Size	Product Description	%GC	Dinucleotide Bias	Codon Bias
D7S_2372		43 aa	hypothetical protein	37%*	166	585*
D7S_2373		62 aa	Sel1 domain protein repeat-containing protein	56%**	235*	560*
D7S_2374		283 aa	Sel1 domain protein repeat-containing protein	45%	171	313*
D7S_2375		706 aa	phospholipase D/Transphosphatidylase	42%	103*	371
D7S_2376		425 aa	Rhs element Vgr protein	48%*	97*	324*
D7S_2377		212 aa	Rhs family protein	50%*	127	393
D7S_2378		57 aa	hypothetical protein	51%*	312**	667**
Island Region
D7S-1 D7S-1 (2230845 - 2237098)
GeneID		Product Size	Product Description	%GC	Dinucleotide Bias	Codon Bias
D7S_2422		67 aa	integrase catalytic region	42%	198*	733**
D7S_2423		42 aa	hypothetical protein	47%	161	633*
D7S_2424		465 aa	FHA domain protein	46%	126	358
D7S_2425		54 aa	hypothetical protein	33%**	290**	675**
D7S_2426		135 aa	hypothetical protein	40%*	202*	492*
D7S_2427		764 aa	hypothetical protein	39%*	93*	275*
D7S_2428		392 aa	hypothetical protein	35%**	143	419
D7S_2429		43 aa	hypothetical protein	44%	193*	759**
Island Region
D7S-1 D7S-1 (2302804 - 2308275)
GeneID		Product Size	Product Description	%GC	Dinucleotide Bias	Codon Bias
D7S_2497		70 aa	TOBE domain protein	44%	190*	611*
D7S_2498		345 aa	iron chelatin ABC transporter, substrate binding protein	45%	67*	207*
D7S_2499		265 aa	ABC-type cobalamin/Fe3+-siderophore transport system, ATPase component	45%	134	374
D7S_2500		355 aa	HmuU protein	51%*	106*	305*
D7S_2501		232 aa	WD-40 repeat, putative	40%*	157	433
D7S_2502		88 aa	putative tail fiber assembly protein	41%*	130	537*
D7S_2503		158 aa	transposase, IS4 family protein	44%	107	373
D7S_2504		50 aa	hypothetical protein	50%*	330**	827***

## Sheet: D17P-3
Island Region
D17P-3 contig00003 (12417 - 39022)
GeneID		Product Size	Product Description	%GC	Dinucleotide Bias	Codon Bias
D17P3_0021		117 aa	phage-related putative DNA-binding protein	41%*	130	424
D17P3_0022		157 aa	putative phage regluatory protein	41%*	141	451
D17P3_0023		165 aa	modification methylase Bsp6I-like protein	0.42	186	450
D17P3_0024		233 aa	phage associated protein	0.44	136	418
D17P3_0025		58 aa	hypothetical protein	0.47	246*	511
D17P3_0026		55 aa	hypothetical protein	40%*	240*	659*
D17P3_0027		64 aa	hypothetical protein	53%*	247*	612*
D17P3_0028		39 aa	hypothetical protein	39%*	204*	553*
D17P3_0029		174 aa	phage host-nuclease inhibitor protein Gam	51%*	128	389
D17P3_0030		114 aa	hypothetical protein	50%*	170	479
D17P3_0031		393 aa	ExeA protein	50%*	101*	358
D17P3_0032		591 aa	putative phage associated protein	52%*	124	353
D17P3_0033		315 aa	putative phage associated protein	0.45	172	329*
D17P3_0034		102 aa	putative phage-related DNA-binding protein	0.42	179	449
D17P3_0035		60 aa	hypothetical protein	49%*	173	646*
D17P3_0036		79 aa	putative phage associated protein	50%*	162	573*
D17P3_0037		120 aa	hypothetical protein	41%*	148	468
D17P3_0038		120 aa	transcriptional regulator	37%*	140	444
D17P3_0039		220 aa	hypothetical protein	37%*	135	421
D17P3_0040		46 aa	hypothetical protein	38%*	188*	503
D17P3_0041		124 aa	hypothetical protein	39%*	151	564*
D17P3_0042		116 aa	hypothetical protein	0.46	135	459
D17P3_0043		40 aa	hypothetical protein	38%*	220*	698**
D17P3_0044		123 aa	inner membrane protein	49%*	138	449
D17P3_0045		214 aa	transglycosylase	54%**	112	428
D17P3_0046		149 aa	hypothetical protein	51%*	122	398
D17P3_0047		117 aa	hypothetical protein	0.43	152	533*
D17P3_0048		102 aa	hypothetical protein	51%*	214*	532*
D17P3_0049		180 aa	bacteriophage Mu GP27-like protein	48%*	127	391
D17P3_0050		537 aa	bacteriophage Mu GP28-like protein	52%*	97*	275*
D17P3_0051		501 aa	portal protein	52%*	112	334*
D17P3_0052		418 aa	bacteriophage Mu GP30-like protein	51%*	112	299*
D17P3_0053		164 aa	bacteriophage Mu G-like protein	53%*	150	407
D17P3_0054		343 aa	protease	52%*	116	269*
D17P3_0055		122 aa	hypothetical protein	52%*	113	469
D17P3_0056		309 aa	capsid protein	48%*	86*	306*
D17P3_0057		171 aa	mu-like prophage Flumu protein gp36	53%*	78*	379
D17P3_0058		149 aa	hypothetical protein	49%*	107*	366
D17P3_0059		91 aa	hypothetical protein	51%*	157	482
D17P3_0060		249 aa	hypothetical protein	0.46	92*	307*
D17P3_0061		141 aa	hypothetical protein	0.46	128	394
D17P3_0062		62 aa	hypothetical protein	53%*	165	693**
D17P3_0063		72 aa	hypothetical protein	50%*	186	630*
D17P3_0064		85 aa	hypothetical protein	52%*	228*	665*
D17P3_0065		235 aa	hypothetical protein	51%*	173	534*
Island Region
D17P-3 contig00014 (123 - 11499)
GeneID		Product Size	Product Description	%GC	Dinucleotide Bias	Codon Bias
D17P3_0105		63 aa	VgrG protein	0.46	265**	526*
D17P3_0106		280 aa	transcriptional regulator	0.42	97*	290*
D17P3_0107		637 aa	myo-inositol catabolism protein	48%*	83*	284*
D17P3_0108		649 aa	probable malonic semialdehyde oxidative decarboxylase	50%*	80*	289*
D17P3_0109		299 aa	myo-inosose-2 dehydratase	0.46	92*	259*
D17P3_0110		337 aa	inositol 2-dehydrogenase	51%*	141	354
D17P3_0111		171 aa	mannitol repressor protein	0.42	153	381
D17P3_0112		383 aa	mannitol-1-phosphate 5-dehydrogenase	49%*	101*	247*
D17P3_0113		627 aa	PTS system, mannitol-specific IIC subunit	48%*	51*	293*
Island Region
D17P-3 contig00026 (90 - 12045)
GeneID		Product Size	Product Description	%GC	Dinucleotide Bias	Codon Bias
D17P3_0244		54 aa	hypothetical protein	0.46	197*	703**
D17P3_0245		41 aa	hypothetical protein	0.46	328**	982***
D17P3_0246		45 aa	hypothetical protein	38%*	351***	842**
D17P3_0247		56 aa	hypothetical protein	36%*	240*	784**
D17P3_0248		101 aa	hypothetical protein	38%*	266**	984***
D17P3_0249		143 aa	hypothetical protein	38%*	243*	749**
D17P3_0250		82 aa	hypothetical protein	37%*	250*	802**
D17P3_0251		38 aa	hypothetical protein	34%**	309**	972***
D17P3_0252		44 aa	hypothetical protein	36%*	301**	857***
D17P3_0253		42 aa	hypothetical protein	38%*	258*	888***
D17P3_0254		62 aa	hypothetical protein	41%*	206*	906***
D17P3_0255		78 aa	hypothetical protein	41%*	243*	871***
D17P3_0256		43 aa	hypothetical protein	35%*	392***	832**
D17P3_0257		48 aa	hypothetical protein	37%*	245*	757**
D17P3_0258		83 aa	hypothetical protein	37%*	268**	842**
D17P3_0259		42 aa	hypothetical protein	41%*	304**	1008***
D17P3_0260		43 aa	hypothetical protein	37%*	381***	932***
D17P3_0261		47 aa	hypothetical protein	36%*	204*	836**
D17P3_0262		91 aa	hypothetical protein	41%*	179	764**
D17P3_0263		73 aa	hypothetical protein	38%*	244*	680*
D17P3_0264		93 aa	hypothetical protein	41%*	148	691**
D17P3_0265		66 aa	hypothetical protein	0.43	230*	701**
D17P3_0266		71 aa	hypothetical protein	41%*	247*	860***
D17P3_0267		138 aa	hypothetical protein	40%*	266**	781**
D17P3_0268		47 aa	hypothetical protein	41%*	252*	909***
D17P3_0269		41 aa	hypothetical protein	0.44	272**	806**
D17P3_0270		55 aa	hypothetical protein	0.42	297**	762**
D17P3_0271		97 aa	hypothetical protein	0.44	220*	685**
D17P3_0272		59 aa	hypothetical protein	37%*	282**	887***
D17P3_0273		45 aa	hypothetical protein	32%**	292**	899***
D17P3_0274		65 aa	hypothetical protein	36%*	245*	911***
D17P3_0275		88 aa	hypothetical protein	34%**	259*	683**
D17P3_0276		60 aa	hypothetical protein	41%*	335**	987***
D17P3_0277		66 aa	hypothetical protein	34%**	358***	757**
D17P3_0278		64 aa	hypothetical protein	41%*	277**	978***
D17P3_0279		68 aa	hypothetical protein	39%*	226*	771**
D17P3_0280		81 aa	hypothetical protein	37%*	372***	837**
D17P3_0281		40 aa	hypothetical protein	38%*	272**	760**
D17P3_0282		55 aa	hypothetical protein	36%*	423***	956***
D17P3_0283		56 aa	hypothetical protein	41%*	350***	1013***
D17P3_0284		121 aa	hypothetical protein	37%*	224*	842**
D17P3_0285		87 aa	hypothetical protein	39%*	296**	666*
Island Region
D17P-3 contig00073 (5262 - 10307)
GeneID		Product Size	Product Description	%GC	Dinucleotide Bias	Codon Bias
D17P3_0606		299 aa	putative HTH-type transcriptional regulator	40%*	159	358
D17P3_0607		218 aa	acetate CoA-transferase alpha subunit	50%*	140	447
D17P3_0608		222 aa	membrane component of ABC transporter FtsEX	51%*	119	377
D17P3_0609		448 aa	short-chain fatty acids transporter	53%*	131	383
D17P3_0610		394 aa	acetyl-CoA acetyltransferase	56%**	134	423
Island Region
D17P-3 contig00083 (65 - 5332)
GeneID		Product Size	Product Description	%GC	Dinucleotide Bias	Codon Bias
D17P3_0710		87 aa	hypothetical protein	32%**	182	518*
D17P3_0711		973 aa	hypothetical protein	0.44	74*	286*
D17P3_0712		194 aa	hypothetical protein	40%*	118	402
D17P3_0713		195 aa	hypothetical protein	39%*	165	384
D17P3_0714		64 aa	hypothetical protein	40%*	135	641*
D17P3_0715		42 aa	hypothetical protein	0.44	310**	641*
D17P3_0716		69 aa	conserved putative exported protein	40%*	196*	719**
Island Region
D17P-3 contig00089 (30027 - 37277)
GeneID		Product Size	Product Description	%GC	Dinucleotide Bias	Codon Bias
D17P3_0812		180 aa	hypothetical protein	41%*	71*	397
D17P3_0813		137 aa	hypothetical protein	36%*	174	449
D17P3_0814		78 aa	hypothetical protein	35%*	166	492
D17P3_0815		449 aa	Filamentation induced by cAMP protein Fic	36%*	111	307*
D17P3_0816		552 aa	ATPase involved in DNA repair, putative transmembrane protein	32%**	109*	491
D17P3_0817		358 aa	methyl-accepting chemotaxis protein	38%*	162	435
D17P3_0818		129 aa	hypothetical protein	34%**	284**	670*
D17P3_0819		212 aa	transcriptional regulator-like protein	38%*	132	362
D17P3_0820		45 aa	hypothetical protein	41%*	280**	743**
Island Region
D17P-3 contig00090 (266 - 12935)
GeneID		Product Size	Product Description	%GC	Dinucleotide Bias	Codon Bias
D17P3_0842		66 aa	hypothetical protein	27%***	320**	743**
D17P3_0843		104 aa	hypothetical protein	28%***	229*	644*
D17P3_0844		761 aa	TraE-like protein	38%*	125	313*
D17P3_0845		80 aa	hypothetical protein	35%*	184	542*
D17P3_0846		191 aa	resolvase/integrase-like protein	36%*	157	601*
D17P3_0847		87 aa	hypothetical protein	35%*	171	656*
D17P3_0848		48 aa	hypothetical protein	26%***	196*	899***
D17P3_0849		190 aa	TrbM protein	36%*	162	483
D17P3_0850		108 aa	TrbM protein	35%*	155	625*
D17P3_0851		147 aa	hypothetical protein	37%*	111	601*
D17P3_0852		634 aa	conjugal transfer protein TraG/VirD4	35%*	128	393
D17P3_0853		127 aa	hypothetical protein	30%**	224*	570*
D17P3_0854		133 aa	hypothetical protein	27%***	289**	619*
D17P3_0855		345 aa	ATPase	38%*	131	366
D17P3_0856		395 aa	conjugal transfer protein TrbI/VirB10	36%*	77*	432
D17P3_0857		296 aa	transport associated protein 9	36%*	117	463
D17P3_0858		207 aa	transport associated protein 8	33%**	174	485
Island Region
D17P-3 contig00094 (16975 - 32511)
GeneID		Product Size	Product Description	%GC	Dinucleotide Bias	Codon Bias
D17P3_0906		52 aa	CRISPR-associated Cas2 family protein	0.44	143	653*
D17P3_0907		248 aa	hypothetical protein	35%*	193*	624*
D17P3_0908		217 aa	CRISPR-associated protein Cas4	58%**	161	497
D17P3_0909		289 aa	crispr-associated protein, Csd2 family	53%*	126	537*
D17P3_0910		128 aa	CRISPR-associated protein, Csd1 family	54%**	168	599*
D17P3_0911		466 aa	CRISPR-associated protein, Csd1 family	56%**	167	426
D17P3_0912		225 aa	CRISPR-associated protein Cas5, Dvulg subtype	56%**	210*	575*
D17P3_0913		906 aa	putative type III restriction enzyme	49%*	99*	254*
D17P3_0914		345 aa	virulence protein	0.45	113	271*
D17P3_0915		579 aa	putative type III DNA modification methylase	0.47	90*	264*
D17P3_0916		314 aa	hypothetical protein	32%**	194*	463
D17P3_0917		194 aa	hypothetical protein	34%**	186	535*
D17P3_0918		959 aa	putative DEAD/DEAH box helicase	51%*	115	405
Island Region
D17P-3 contig00099 (15611 - 23383)
GeneID		Product Size	Product Description	%GC	Dinucleotide Bias	Codon Bias
D17P3_0962		203 aa	CDP-alcohol phosphatidyltransferase	0.46	142	337*
D17P3_0963		211 aa	acyltransferase	0.47	100*	382
D17P3_0964		310 aa	phosphatidate cytidylyltransferase	48%*	91*	311*
D17P3_0965		194 aa	molybdopterin biosynthesis mog protein	53%*	98*	337*
D17P3_0966		76 aa	hypothetical protein	0.42	209*	396
D17P3_0967		336 aa	hypothetical protein	34%**	174	451
D17P3_0968		784 aa	hypothetical protein	35%*	158	464
D17P3_0969		161 aa	hypothetical protein	36%*	179	465
Island Region
D17P-3 contig00135 (11967 - 22253)
GeneID		Product Size	Product Description	%GC	Dinucleotide Bias	Codon Bias
D17P3_1119		822 aa	CRISPR-associated helicase Cas3	49%*	98*	273*
D17P3_1120		260 aa	CRISPR-associated Cas5 family protein	49%*	95*	432
D17P3_1121		678 aa	CRISPR-associated RAMP Csd1 family protein	0.44	99*	251*
D17P3_1122		298 aa	CRISPR-associated Csd2 family protein	52%*	129	514*
D17P3_1123		216 aa	crispr-associated protein Cas4	58%**	143	514*
D17P3_1124		177 aa	hypothetical protein	32%**	211*	527*
D17P3_1125		420 aa	uncharacterized conserved protein	31%**	147	467
D17P3_1126		84 aa	CRISPR-associated protein Cas1	52%*	200*	682**
D17P3_1127		236 aa	crispr-associated protein Cas1	48%*	140	411
D17P3_1128		98 aa	crispr-associated protein Cas2	0.46	139	541*
Island Region
D17P-3 contig00140 (149 - 12430)
GeneID		Product Size	Product Description	%GC	Dinucleotide Bias	Codon Bias
D17P3_1153		86 aa	hypothetical protein	38%*	177	577*
D17P3_1154		60 aa	hypothetical protein	34%**	351***	727**
D17P3_1155		93 aa	hypothetical protein	33%**	201*	609*
D17P3_1156		60 aa	hypothetical protein	36%*	153	628*
D17P3_1157		38 aa	hypothetical protein	0.42	474***	1023***
D17P3_1158		49 aa	hypothetical protein	0.43	237*	756**
D17P3_1159		85 aa	hypothetical protein	38%*	173	573*
D17P3_1160		115 aa	transcriptional modulator of MazE/toxin, MazF	41%*	152	401
D17P3_1161		89 aa	possible virulence protein	40%*	175	572*
D17P3_1162		223 aa	cytolethal distending toxin protein A	39%*	202*	610*
D17P3_1163		284 aa	cytolethal distending toxin B	41%*	128	517*
D17P3_1164		187 aa	cytolethal distending toxin C	38%*	162	525*
D17P3_1165		64 aa	putative antirestriction protein	0.43	298**	485
D17P3_1166		254 aa	hypothetical protein	33%**	193*	532*
D17P3_1167		48 aa	hypothetical protein	36%*	281**	595*
D17P3_1168		38 aa	hypothetical protein	27%***	355***	683**
D17P3_1169		108 aa	conserved putative exported protein	0.45	157	528*
D17P3_1170		80 aa	hypothetical protein	0.44	106*	552*
D17P3_1171		136 aa	conserved putative membrane protein	0.42	151	390
D17P3_1172		124 aa	conserved putative membrane protein	41%*	192*	427
D17P3_1173		211 aa	conserved putative exported protein	0.45	122	380
D17P3_1174		287 aa	hypothetical protein	0.47	118	326*
D17P3_1175		463 aa	putative exported protein precursor	0.45	82*	280*
D17P3_1176		136 aa	conserved putative lipoprotein	48%*	118	344
Island Region
D17P-3 contig00156 (66 - 12938)
GeneID		Product Size	Product Description	%GC	Dinucleotide Bias	Codon Bias
D17P3_1259		473 aa	putative glycosyltransferase	36%*	158	410
D17P3_1260		364 aa	putative glycosyltransferase	38%*	113	415
D17P3_1261		391 aa	putative glycosyltransferase	29%**	232*	596*
D17P3_1262		345 aa	putative GDP-mannose dehydratase	35%*	181	584*
D17P3_1263		398 aa	putative acetyltransferase	27%***	256*	597*
D17P3_1264		296 aa	NAD-dependent epimerase/dehydratase	31%**	227*	601*
D17P3_1265		992 aa	putative glycosyltransferase	30%**	231*	557*
D17P3_1266		251 aa	putative ABC-transporter	33%**	102*	585*
D17P3_1267		264 aa	putative ABC-transporter	25%***	204*	589*
D17P3_1268		462 aa	putative GOP-mannose phosphorylase	38%*	134	508
Island Region
D17P-3 contig00204 (31 - 9398)
GeneID		Product Size	Product Description	%GC	Dinucleotide Bias	Codon Bias
D17P3_1342		151 aa	hypothetical protein	28%***	151	532*
D17P3_1343		139 aa	hypothetical protein	35%*	192*	605*
D17P3_1344		46 aa	hypothetical protein	21%***	431***	794**
D17P3_1345		42 aa	hypothetical protein	0.46	197*	828**
D17P3_1346		326 aa	Replication initiator protein	31%**	137	475
D17P3_1347		63 aa	hypothetical protein	31%**	269**	790**
D17P3_1348		221 aa	CagE protein	33%**	175	483
D17P3_1349		111 aa	hypothetical protein	38%*	201*	551*
D17P3_1350		928 aa	ATPase	36%*	113	300*
D17P3_1351		244 aa	transport associated protein 4	34%**	159	551*
D17P3_1352		64 aa	hypothetical protein	28%***	236*	746**
D17P3_1353		309 aa	TriE protein	32%**	245*	593*
Island Region
D17P-3 contig00423 (664 - 8049)
GeneID		Product Size	Product Description	%GC	Dinucleotide Bias	Codon Bias
D17P3_1417		207 aa	plasmid segregation oscillating ATPase ParF	34%**	136	491
D17P3_1418		58 aa	hypothetical protein	21%***	407***	584*
D17P3_1419		138 aa	hypothetical protein	33%**	165	514*
D17P3_1420		285 aa	nickase	32%**	96*	524*
D17P3_1421		167 aa	hypothetical protein	30%**	100*	533*
D17P3_1422		81 aa	hypothetical protein	35%*	300**	615*
D17P3_1423		440 aa	hypothetical protein	34%**	226*	380
D17P3_1424		488 aa	hypothetical protein	30%**	127	429
D17P3_1425		239 aa	hypothetical protein	36%*	160	411
D17P3_1426		143 aa	hypothetical protein	31%**	163	530*
Island Region
D17P-3 contig00441 (5612 - 11812)
GeneID		Product Size	Product Description	%GC	Dinucleotide Bias	Codon Bias
D17P3_1570		60 aa	type III restriction enzyme, res subunit family	37%*	213*	583*
D17P3_1571		45 aa	transposase	36%*	198*	603*
D17P3_1572		196 aa	hypothetical protein	25%***	308**	622*
D17P3_1573		45 aa	hypothetical protein	18%***	456***	848**
D17P3_1574		84 aa	hypothetical protein	25%***	357***	669*
D17P3_1575		97 aa	glycoside hydrolase, family 19, putative	25%***	335**	804**
D17P3_1576		211 aa	hypothetical protein	27%***	279**	703**
D17P3_1577		41 aa	hypothetical protein	32%**	371***	738**
D17P3_1578		315 aa	glycoside hydrolase, family 19, putative	39%*	144	478
D17P3_1579		240 aa	hypothetical protein	25%***	230*	655*
D17P3_1580		160 aa	EF hand domain-containing protein	33%**	271**	739**
D17P3_1581		76 aa	Rhs element Vgr protein	39%*	152	696**
Island Region
D17P-3 contig00520 (327 - 15223)
GeneID		Product Size	Product Description	%GC	Dinucleotide Bias	Codon Bias
D17P3_2061		181 aa	hypothetical protein	0.47	136	391
D17P3_2062		154 aa	Mu-like phage E16 protein	41%*	117	343*
D17P3_2063		147 aa	Mu-like phage C protein, positive regulator of late transcription	0.43	194*	433
D17P3_2064		84 aa	hypothetical protein	56%**	181	623*
D17P3_2065		107 aa	possible N-acetylmuramoyl-L-alanine amidase	51%*	157	511
D17P3_2066		72 aa	hypothetical protein	40%*	189*	639*
D17P3_2067		78 aa	hypothetical protein	0.47	186	625*
D17P3_2068		95 aa	hypothetical protein	0.43	179	433
D17P3_2069		55 aa	hypothetical protein	51%*	215*	624*
D17P3_2070		73 aa	hypothetical protein	0.47	227*	550*
D17P3_2071		112 aa	Mu-like phage gp25	0.43	121	383
D17P3_2072		100 aa	Mu-like phage gp26	53%*	134	577*
D17P3_2073		192 aa	Mu-like phage gp27	0.45	161	375
D17P3_2074		535 aa	Mu-like phage gp28	49%*	80*	254*
D17P3_2075		525 aa	Mu-like phage gp29	51%*	147	352
D17P3_2076		442 aa	F protein	49%*	107*	308*
D17P3_2077		-	tRNA-Xxx	56%**	338***	NA
D17P3_2078		148 aa	Mu-like phage G protein 1	49%*	105*	341*
D17P3_2079		360 aa	I protein	51%*	122	283*
D17P3_2080		309 aa	putative phage major head subunit	52%*	115	405
D17P3_2081		152 aa	RecName: Full=Mu-like prophage FluMu protein gp35	50%*	188*	448
D17P3_2082		136 aa	Mu-like prophage protein GP36	53%*	203*	434
D17P3_2083		145 aa	protein gp37	55%**	197*	406
D17P3_2084		66 aa	hypothetical protein	0.46	192*	619*
D17P3_2085		249 aa	hypothetical protein	0.47	81*	400
D17P3_2086		142 aa	hypothetical protein	0.44	144	382
D17P3_2087		62 aa	hypothetical protein	52%*	152	621*
D17P3_2088		72 aa	hypothetical protein	49%*	104*	512
Island Region
D17P-3 contig00568 (15922 - 21999)
GeneID		Product Size	Product Description	%GC	Dinucleotide Bias	Codon Bias
D17P3_2246		52 aa	hypothetical protein	33%**	336**	555*
D17P3_2247		328 aa	hypothetical protein	41%*	87*	310*
D17P3_2248		315 aa	hypothetical protein	0.45	104*	272*
D17P3_2249		252 aa	hypothetical protein	0.47	86*	230*
D17P3_2250		426 aa	hypothetical protein	0.42	87*	277*
D17P3_2251		463 aa	hypothetical protein	0.44	119	227*
Island Region
D17P-3 contig00586 (3686 - 9974)
GeneID		Product Size	Product Description	%GC	Dinucleotide Bias	Codon Bias
D17P3_2320		189 aa	AcrB protein	49%*	107*	371
D17P3_2321		724 aa	SecA-related protein	30%**	202*	569*
D17P3_2322		56 aa	hypothetical protein	21%***	281**	815**
D17P3_2323		63 aa	hypothetical protein	0.46	212*	692**
D17P3_2324		372 aa	AcrA protein	48%*	165	264*
D17P3_2325		148 aa	MarR-family transcriptional regulator	0.47	172	506
D17P3_2326		101 aa	Integral membrane protein	50%*	227*	499
D17P3_2327		176 aa	integral membrane protein	0.46	157	444
Island Region
D17P-3 contig00598 (87 - 5406)
GeneID		Product Size	Product Description	%GC	Dinucleotide Bias	Codon Bias
D17P3_2404		55 aa	hypothetical protein	25%***	261*	690**
D17P3_2405		84 aa	possible DNA-binding protein	0.43	183	502
D17P3_2406		673 aa	transposase	50%*	134	313*
D17P3_2407		307 aa	Mu phage DNA transposition protein B	48%*	146	300*
D17P3_2408		77 aa	hypothetical protein	51%*	269**	437
D17P3_2409		208 aa	putative sulfate transport protein CysZ	50%*	100*	473
D17P3_2410		68 aa	hypothetical protein	35%*	192*	627*
D17P3_2411		70 aa	hypothetical protein	0.45	232*	513*
D17P3_2412		56 aa	hypothetical protein	49%*	228*	626*
D17P3_2413		62 aa	hypothetical protein	0.45	292**	602*

## Sheet: H5P1
Island Region
H5P1 contig00020 (65 - 5551)
GeneID		Product Size	Product Description	%GC	Dinucleotide Bias	Codon Bias
H5P1_0206		70 aa	hypothetical protein	34%**	157	524*
H5P1_0207		170 aa	hypothetical protein	41%*	161	485
H5P1_0208		797 aa	hypothetical protein	0.44	62*	313*
H5P1_0209		194 aa	hypothetical protein	40%*	116	410
H5P1_0210		188 aa	hypothetical protein	39%*	160	387
H5P1_0211		43 aa	hypothetical protein	39%*	298**	678**
H5P1_0212		50 aa	hypothetical protein	38%*	171	780**
H5P1_0213		111 aa	Rhs element Vgr protein	0.46	203*	457
Island Region
H5P1 contig00051 (61 - 5370)
GeneID		Product Size	Product Description	%GC	Dinucleotide Bias	Codon Bias
H5P1_0599		92 aa	putative virulence protein	40%*	173	592*
H5P1_0600		115 aa	transcriptional modulator of MazE/toxin, MazF	41%*	148	408
H5P1_0601		85 aa	hypothetical protein	38%*	175	587*
H5P1_0602		49 aa	hypothetical protein	0.43	236*	766**
H5P1_0603		38 aa	hypothetical protein	42%*	474***	1030***
H5P1_0604		60 aa	hypothetical protein	36%**	158	639*
H5P1_0605		93 aa	hypothetical protein	33%**	206*	626*
H5P1_0606		40 aa	hypothetical protein	37%*	353***	857***
H5P1_0607		610 aa	relaxase	36%**	163	430
H5P1_0608		304 aa	integrase	32%**	179*	541*
Island Region
H5P1 contig00086 (23 - 11469)
GeneID		Product Size	Product Description	%GC	Dinucleotide Bias	Codon Bias
H5P1_0936		112 aa	hypothetical protein	32%**	241*	542*
H5P1_0937		530 aa	putative type III DNA modification methylase	0.46	79*	283*
H5P1_0938		64 aa	putative type III DNA modification methylase	53%*	172	571*
H5P1_0939		317 aa	virulence protein	0.45	117	280*
H5P1_0940		906 aa	putative type III restriction enzyme	49%*	93*	251*
H5P1_0941		225 aa	CRISPR-associated protein Cas5, Dvulg subtype	56%**	204*	568*
H5P1_0942		466 aa	crispr-associated protein, Csd1 family	56%**	164	411
H5P1_0943		128 aa	crispr-associated protein, Csd1 family	54%**	162	583*
H5P1_0944		289 aa	crispr-associated protein, Csd2 family	53%*	124	529*
H5P1_0945		217 aa	CRISPR-associated protein Cas4	58%**	157	495
H5P1_0946		248 aa	hypothetical protein	35%**	193*	645*
H5P1_0947		52 aa	crispr-associated protein Cas2	0.44	141	652*
Island Region
H5P1 contig00156 (7857 - 12893)
GeneID		Product Size	Product Description	%GC	Dinucleotide Bias	Codon Bias
H5P1_1443		391 aa	acetyl-CoA acetyltransferase	56%**	134	413
H5P1_1444		385 aa	short chain fatty acids transporter	53%*	141	386
H5P1_1445		222 aa	membrane component of ABC transporter FtsEX	51%*	119	366
H5P1_1446		218 aa	acetyl-CoA:acetoacetyl-CoA transferase subunit alpha	50%*	138	443
H5P1_1447		299 aa	putative HTH-type transcriptional regulator	40%*	162	368
Island Region
H5P1 contig00262 (4244 - 10963)
GeneID		Product Size	Product Description	%GC	Dinucleotide Bias	Codon Bias
H5P1_2159		720 aa	CRISPR-associated helicase Cas3	49%*	108	287*
H5P1_2160		226 aa	CRISPR-associated Cas5 family protein	48%*	90*	430
H5P1_2161		115 aa	CRISPR-associated Csd1 family protein	39%*	183*	457
H5P1_2162		526 aa	CRISPR-associated RAMP Csd1 family protein	0.46	87*	291*
H5P1_2163		298 aa	CRISPR-associated Csd2 family protein	52%*	129	507*
H5P1_2164		216 aa	CRISPR-associated protein Cas4	58%**	139	507*

## Sheet: HK1651
Island Region
HK1651 AACT (6573 - 29966)
GeneID		Product Size	Product Description	%GC	Dinucleotide Bias	Codon Bias
AA00012		89 aa	helix-turn-helix domain-containing protein	51%*	220*	607*
AA00013		39 aa	hypothetical protein	30%**	312**	762**
AA00015		474 aa	malate dehydrogenase	55%**	132	362
AA00017		611 aa	hypothetical protein	34%**	168	424
AA00018		376 aa	hypothetical protein	27%***	212*	512*
AA00019		348 aa	phage protein	27%***	325**	561*
AA00020		536 aa	putative phage protein	27%***	246*	572*
AA00021		969 aa	helicase IV	37%*	146	360
AA00022		410 aa	hypothetical protein	35%*	214*	406
AA00024		70 aa	transcriptional regulator, XRE family	28%***	353***	694**
AA00025		224 aa	hypothetical protein	25%***	281**	641*
AA00026		157 aa	hypothetical protein	35%*	224*	506*
AA00028		873 aa	type III restriction enzyme	32%**	159	454
AA00029		546 aa	adenine specific DNA methylase	31%**	160	532*
AA00030		70 aa	hypothetical protein	38%*	229*	614*
AA00031		119 aa	hypothetical protein	37%*	225*	446
AA00033		257 aa	hypothetical protein	40%*	61*	456
AA00034		297 aa	Transposition helper protein	39%*	109	486
AA00036		636 aa	Putative transposase	40%*	113	339
AA00037		219 aa	TnsA endonuclease	40%*	141	500
Island Region
HK1651 AACT (249321 - 254360)
GeneID		Product Size	Product Description	%GC	Dinucleotide Bias	Codon Bias
AA00371		298 aa	putative HTH-type transcriptional regulator	40%*	157	367
AA00372		217 aa	acetyl-CoA:acetoacetyl-CoA transferase subunit alpha	50%*	142	444
AA00373		221 aa	membrane component of ABC transporter FtsEX	51%*	115	361
AA00374		447 aa	short chain fatty acids transporter	53%*	132	359
AA00377		393 aa	acetyl-CoA acetyltransferase	56%**	133	428
Island Region
HK1651 AACT (288370 - 312281)
GeneID		Product Size	Product Description	%GC	Dinucleotide Bias	Codon Bias
AA00427		549 aa	hypothetical protein	37%*	141	406
AA00428		37 aa	hypothetical protein	38%*	285**	773**
AA00429		415 aa	nucleoside 2-deoxyribosyltransferase	33%**	246*	606*
AA00430		227 aa	putative nitroreductase	35%*	254*	549*
AA00431		275 aa	Thermostable 8-oxoguanine DNA glycosylase	35%*	187	515*
AA00432		219 aa	phage DNA methylase	31%**	242*	594*
AA00434		1991 aa	Rhs family protein	0.47	127	203*
AA00435		171 aa	hypothetical protein	26%***	306**	584*
AA00436		94 aa	protein SGE1	31%**	303**	517*
AA00437		284 aa	RepB plasmid partition	33%**	245*	552*
AA00438		282 aa	possible partitioning protein ParB	35%*	199*	485
AA00439		526 aa	site-specific recombinase	37%*	136	466
AA00440		102 aa	hypothetical protein	32%**	122	649*
AA00442		471 aa	hypothetical protein	38%*	119	338
AA00443		372 aa	hypothetical protein	39%*	78*	427
AA00444		297 aa	Transposition helper protein	41%*	107*	420
AA00446		639 aa	Putative transposase	41%*	123	321*
AA00447		220 aa	TnsA endonuclease	39%*	150	476
Island Region
HK1651 AACT (987461 - 994539)
GeneID		Product Size	Product Description	%GC	Dinucleotide Bias	Codon Bias
AA01471		534 aa	type I restriction enzyme M protein	48%*	111	408
AA01472		61 aa	hypothetical protein	48%*	159	619*
AA01473		376 aa	restriction modification system DNA specificity subunit	38%*	114	312*
AA01474		31 aa	hypothetical protein	0.42	211*	841***
AA01475		329 aa	virulence protein	51%*	148	520*
AA01476		260 aa	putative type I restriction enzyme	51%*	182	695**
AA01477		717 aa	putative type I restriction enzyme	54%**	122	646*
Island Region
HK1651 AACT (1281101 - 1288344)
GeneID		Product Size	Product Description	%GC	Dinucleotide Bias	Codon Bias
AA01896		41 aa	hypothetical protein	38%*	223*	740**
AA01897		59 aa	prophage CP4-57 regulatory protein	0.42	209*	601*
AA01899		104 aa	hypothetical protein	33%**	176	567*
AA01900		90 aa	KilA domain-containing protein	49%*	178	629*
AA01901		66 aa	hypothetical protein	0.44	142	580*
AA01902		180 aa	putative prophage antirepressor	0.45	98*	391
AA01903		51 aa	hypothetical protein	40%*	360***	750**
AA01904		174 aa	hypothetical protein	39%*	94*	475
AA01905		302 aa	hypothetical protein	36%*	191*	577*
AA01906		221 aa	putative prophage repressor	0.43	134	434
AA01908		79 aa	regulatory protein	38%*	126	651*
AA01909		111 aa	hypothetical protein	38%*	157	482
AA01911		138 aa	hypothetical protein	37%*	212*	526*
Island Region
HK1651 AACT (1629332 - 1634790)
GeneID		Product Size	Product Description	%GC	Dinucleotide Bias	Codon Bias
AA02381		213 aa	keto-hydroxyglutarate-aldolase/keto-deoxy-phosphogluconate aldolase	49%*	82*	289*
AA02382		467 aa	uronate isomerase	38%*	88*	388
AA02383		281 aa	D-mannonate oxidoreductase	37%*	111	448
AA02384		314 aa	mannonate dehydratase	39%*	150	436
AA02385		330 aa	DctP protein	38%*	166	472
AA02386		35 aa	hypothetical protein	32%**	202*	894***
Island Region
HK1651 AACT (1830609 - 1843379)
GeneID		Product Size	Product Description	%GC	Dinucleotide Bias	Codon Bias
AA02631		472 aa	galactosyltransferase	0.43	102*	253*
AA02632		255 aa	rhamnosyltransferase	0.42	121	395
AA02634		289 aa	glycosyltransferase	34%**	169	513*
AA02635		126 aa	hypothetical protein	27%***	196*	585*
AA02636		234 aa	putative glycosyltransferase	30%**	228*	664*
AA02636.1		128 aa	dTDP-glucose-4-keto-6-deoxy-D-glucose reductase	25%***	362***	717**
AA02637		446 aa	membrane protein-like protein	27%***	267*	601*
AA02638		230 aa	NAD-dependent epimerase/dehydratase	25%***	237*	665*
AA02639		418 aa	glycosyl transferase	29%**	241*	569*
AA02640		323 aa	rhamnosyltrasferase	27%***	222*	577*
AA02642		208 aa	ABC transport protein	32%**	247*	600*
AA02643		263 aa	ABC transporter integral membrane subunit	25%***	250*	599*
AA02644		179 aa	dTDP-4-keto-6-deoxy-D-glucose-3,5-epimerase	38%*	97*	448
AA02645		292 aa	dTDP-4-rhamnose reductase	0.43	104*	333*
AA02646		299 aa	glucose-1-phosphate-thymidylyltransferase	41%*	135	424
Island Region
HK1651 AACT (1951948 - 1969133)
GeneID		Product Size	Product Description	%GC	Dinucleotide Bias	Codon Bias
AA02785		317 aa	monosaccharide-transporting ATPase	0.44	99*	335*
AA02786		501 aa	sugar ABC transporter, ATP-binding protein	0.43	83*	261*
AA02787		310 aa	ABC transporter, periplasmic sugar-binding protein	0.42	96*	291*
AA02788		312 aa	ABC transporter, periplasmic sugar-binding protein	0.42	125	312*
AA02789		379 aa	oxidoreductase domain-containing protein	0.45	64*	300*
AA02790		502 aa	methylmalonate-semialdehyde dehydrogenase	0.46	70*	252*
AA02792		447 aa	sugar phosphate permease	0.46	87*	193*
AA02793		267 aa	inositol monophosphatase	41%*	71*	363
AA02794		276 aa	protein IolB	0.46	90*	248*
AA02796		279 aa	transcriptional regulator	0.43	92*	292*
AA02797		635 aa	myo-inositol catabolism protein	48%*	64*	275*
AA02798		55 aa	hypothetical protein	25%***	179	646*
AA02799		42 aa	hypothetical protein	27%***	216*	451
AA02800		648 aa	probable malonic semialdehyde oxidative decarboxylase	49%*	68*	273*
AA02801		298 aa	myo-inosose-2 dehydratase	0.46	85*	285*

## Sheet: Anh9381
Island Region
ANH9381 contig00025 (34702 - 41760)
GeneID		Product Size	Product Description	%GC	Dinucleotide Bias	Codon Bias
ANH9381_0425		710 aa	putative type I restriction enzyme	54%**	122	643**
ANH9381_0426		261 aa	putative type I restriction enzyme	51%*	181*	690**
ANH9381_0427		330 aa	virulence protein	50%*	147	518*
ANH9381_0428		377 aa	restriction modification system DNA specificity subunit	38%*	116	320
ANH9381_0429		535 aa	hypothetical protein	48%*	106	403
Island Region
ANH9381 contig00032 (30627 - 40003)
GeneID		Product Size	Product Description	%GC	Dinucleotide Bias	Codon Bias
ANH9381_0530		59 aa	prophage CP4-57 regulatory protein	42%*	210*	578*
ANH9381_0531		42 aa	hypothetical protein	36%**	277**	623**
ANH9381_0532		66 aa	hypothetical protein	0.44	180*	561*
ANH9381_0533		219 aa	possible prophage antirepressor	48%*	116	481*
ANH9381_0534		75 aa	hypothetical protein	41%*	221*	616**
ANH9381_0535		119 aa	hypothetical protein	37%*	118	459
ANH9381_0536		148 aa	hypothetical protein	0.46	164	534*
ANH9381_0537		123 aa	hypothetical protein	0.47	166	578*
ANH9381_0538		103 aa	hypothetical protein	0.44	107	460
ANH9381_0539		42 aa	hypothetical protein	35%**	222*	729**
ANH9381_0540		160 aa	phage-related protein	0.46	157	416
ANH9381_0541		120 aa	phage-related protein	0.47	154	510*
ANH9381_0542		140 aa	putative transcription regulator, cro/C1-type DNA-binding domain	0.43	135	513*
ANH9381_0543		61 aa	YcfA family protein, unknow function	41%*	226*	641**
ANH9381_0544		44 aa	hypothetical protein	33%**	168	644**
ANH9381_0545		389 aa	putative tail fiber protein	42%*	99*	364
ANH9381_0546		204 aa	putative tail fiber assembly protein	42%*	126	285*
ANH9381_0547		273 aa	putative integrase	0.44	156	428
Island Region
ANH9381 contig00032 (48995 - 56292)
GeneID		Product Size	Product Description	%GC	Dinucleotide Bias	Codon Bias
ANH9381_0557		184 aa	putative methylation subunit, type III restriction-modification system	40%*	104	310*
ANH9381_0558		359 aa	putative methylation subunit, type III restriction-modification system	31%**	163	391
ANH9381_0559		383 aa	putative methylation subunit, type III restriction-modification system	38%*	100*	353
ANH9381_0560		671 aa	potential type III restriction enzyme	40%*	89*	302*
ANH9381_0561		446 aa	superfamily II DNA/RNA helicase, SNF2 family, ATP-dependent	42%*	115	298*
ANH9381_0562		315 aa	SNF2-related protein	40%*	121	369
Island Region
ANH9381 contig00042 (113954 - 127941)
GeneID		Product Size	Product Description	%GC	Dinucleotide Bias	Codon Bias
ANH9381_0992		318 aa	monosaccharide-transporting ATPase	0.44	101*	335
ANH9381_0993		502 aa	sugar ABC transporter, ATP-binding protein	0.43	85*	252*
ANH9381_0994		311 aa	ABC transporter, periplasmic sugar-binding protein	42%*	95*	295*
ANH9381_0995		313 aa	ABC transporter, periplasmic sugar-binding protein	42%*	123	322
ANH9381_0996		44 aa	hypothetical protein	33%**	223*	681**
ANH9381_0997		380 aa	oxidoreductase domain-containing protein	0.45	61*	295*
ANH9381_0998		503 aa	methylmalonate-semialdehyde dehydrogenase	0.46	69*	254*
ANH9381_0999		448 aa	sugar phosphate permease	0.46	91*	184*
ANH9381_1000		268 aa	inositol monophosphatase family protein	41%*	68*	366
ANH9381_1001		277 aa	protein IolB	0.46	91*	248*
ANH9381_1002		44 aa	hypothetical protein	33%**	273**	679**
ANH9381_1003		280 aa	transcriptional regulator	0.43	95*	293*
ANH9381_1004		638 aa	myo-inositol catabolism protein	48%*	64*	265*
Island Region
ANH9381 contig00043 (48 - 7318)
GeneID		Product Size	Product Description	%GC	Dinucleotide Bias	Codon Bias
ANH9381_1005		203 aa	glycosyl transferase	30%***	249**	651**
ANH9381_1006		99 aa	NAD-dependent epimerase/dehydratase	26%***	261**	623**
ANH9381_1007		62 aa	NAD-dependent epimerase/dehydratase	21%***	321***	625**
ANH9381_1008		447 aa	membrane protein-like protein	27%***	274**	611**
ANH9381_1009		123 aa	dTDP-glucose-4-keto-6-deoxy-D-glucose reductase	25%***	354***	706**
ANH9381_1010		235 aa	putative glycosyltransferase	30%***	228*	674**
ANH9381_1011		121 aa	hypothetical protein	27%***	203*	615**
ANH9381_1012		56 aa	putative rhamnosyltransferase	35%**	283**	750**
ANH9381_1013		73 aa	glycosyltransferase	34%**	254**	734**
ANH9381_1014		124 aa	glycosyltransferase	35%**	155	480*
ANH9381_1015		319 aa	rhamnosyltransferase	0.43	109	372
ANH9381_1016		473 aa	galactosyltransferase	0.43	102	260*
Island Region
ANH9381 contig00059 (7370 - 31280)
GeneID		Product Size	Product Description	%GC	Dinucleotide Bias	Codon Bias
ANH9381_1325		583 aa	hypothetical protein	36%**	145	421
ANH9381_1326		416 aa	nucleoside 2-deoxyribosyltransferase	33%**	245**	618**
ANH9381_1327		199 aa	ExsB family protein	37%*	261**	639**
ANH9381_1328		276 aa	Thermostable 8-oxoguanine DNA glycosylase	36%**	188*	523*
ANH9381_1329		152 aa	phage DNA methylase	31%**	247**	650**
ANH9381_1330		1992 aa	Rhs family protein	0.47	128	209*
ANH9381_1331		172 aa	hypothetical protein	26%***	305**	596*
ANH9381_1332		42 aa	protein SGE1	27%***	489***	772***
ANH9381_1333		285 aa	RepB plasmid partition	33%**	246**	561*
ANH9381_1334		283 aa	possible partitioning protein ParB	35%**	201*	495*
ANH9381_1335		354 aa	site-specific recombinase	38%*	140	523*
ANH9381_1336		484 aa	hypothetical protein	38%*	119	347
ANH9381_1337		373 aa	hypothetical protein	39%*	81*	437
ANH9381_1338		298 aa	Transposition helper protein	41%*	106	424
ANH9381_1339		640 aa	possible recombinase	41%*	127	326
ANH9381_1340		221 aa	TnsA endonuclease	39%*	146	482*
Island Region
ANH9381 contig00262 (13351 - 24612)
GeneID		Product Size	Product Description	%GC	Dinucleotide Bias	Codon Bias
ANH9381_1595		348 aa	galactitol-1-phosphate dehydrogenase	0.44	76*	260*
ANH9381_1596		455 aa	PTS system, galactitol-specific IIC component	49%*	88*	246*
ANH9381_1597		95 aa	galactitol-specific PTS system component IIB	40%*	145	328
ANH9381_1598		150 aa	galactitol-specific PTS system component IIA	0.45	135	391
ANH9381_1599		431 aa	tagatose-bisphosphate aldolase noncatalytic subunit	0.45	76*	231*
ANH9381_1600		317 aa	tagatose-bisphosphate aldolase	0.43	96*	349
ANH9381_1601		40 aa	hypothetical protein	31%**	204*	720**
ANH9381_1602		115 aa	putative microcin immunity protein	30%***	282**	520*
ANH9381_1603		118 aa	50S ribosomal protein L20	0.44	235*	623**
ANH9381_1604		48 aa	hypothetical protein	39%*	312**	706**
ANH9381_1605		160 aa	translation initiation factor IF-3	0.47	155	411
ANH9381_1606		260 aa	ferredoxin--NADP reductase	42%*	95*	324
ANH9381_1607		46 aa	hypothetical protein	0.44	281**	565*
ANH9381_1608		226 aa	putative type III restriction-modification system endonuclease protein	41%*	92*	379
ANH9381_1609		162 aa	putative type III restriction-modification system endonuclease protein	39%*	172	371
ANH9381_1610		118 aa	putative type III restriction-modification system methyltransferase	40%*	162	459
Island Region
ANH9381 contig00291 (32 - 7893)
GeneID		Product Size	Product Description	%GC	Dinucleotide Bias	Codon Bias
ANH9381_1903		51 aa	transport associated protein 4	0.44	207*	598*
ANH9381_1904		76 aa	lipoprotein	32%**	183*	699**
ANH9381_1905		313 aa	transport associated protein 6	38%*	169	515*
ANH9381_1906		48 aa	lipoprotein	33%**	176*	678**
ANH9381_1907		229 aa	transport associated protein 8	40%*	119	312*
ANH9381_1908		205 aa	transport associated protein 9	40%*	147	310*
ANH9381_1909		370 aa	transport associated protein 10	0.43	107	272*
ANH9381_1910		344 aa	ATPase	42%*	144	319*
ANH9381_1911		580 aa	ATPase	42%*	66*	248*
ANH9381_1912		153 aa	lipoprotein	41%*	84*	376
ANH9381_1913		95 aa	TrbM-like protein	0.43	150	462
Island Region
ANH9381 contig00325 (20979 - 26024)
GeneID		Product Size	Product Description	%GC	Dinucleotide Bias	Codon Bias
ANH9381_2153		394 aa	acetyl-CoA acetyltransferase	56%**	134	423
ANH9381_2154		448 aa	short chain fatty acids transporter	53%*	135	352
ANH9381_2155		222 aa	acetate CoA-transferase beta subunit	51%*	113	356
ANH9381_2156		218 aa	acetate CoA-transferase alpha subunit	50%*	142	440
ANH9381_2157		299 aa	putative HTH-type transcriptional regulator	40%*	157	370

## Sheet: i23c
Island Region
I23C contig00125 (7310 - 13042)
GeneID		Product Size	Product Description	%GC	Dinucleotide Bias	Codon Bias
I23C_1147		40 aa	LysR protein	48%*	298**	768**
I23C_1148		162 aa	LysR protein	54%**	125	476
I23C_1149		370 aa	putative exported protein precursor	49%*	98*	318*
I23C_1150		100 aa	carboxylesterase type B	50%*	181	476
I23C_1151		352 aa	carboxylesterase type B	0.46	67*	305*
I23C_1152		307 aa	aldo/keto reductase	50%*	76*	288*
I23C_1153		282 aa	aldo/keto reductase	0.46	97*	389
Island Region
I23C contig00144 (457 - 7300)
GeneID		Product Size	Product Description	%GC	Dinucleotide Bias	Codon Bias
I23C_1315		242 aa	protein IolB	0.47	92*	296*
I23C_1316		175 aa	transcriptional regulator	41%*	153	430
I23C_1317		99 aa	transcriptional regulator	0.45	154	386
I23C_1318		638 aa	myo-inositol catabolism protein	48%*	61*	270*
I23C_1319		38 aa	hypothetical protein	22%***	359***	732**
I23C_1320		43 aa	hypothetical protein	27%***	215*	462
I23C_1321		98 aa	probable malonic semialdehyde oxidative decarboxylase	0.45	123	546*
I23C_1322		422 aa	probable malonic semialdehyde oxidative decarboxylase	51%*	90*	287*
I23C_1323		115 aa	probable malonic semialdehyde oxidative decarboxylase	50%*	141	481
I23C_1324		299 aa	myo-inosose-2 dehydratase	0.45	91*	260*
Island Region
I23C contig00245 (2082 - 7763)
GeneID		Product Size	Product Description	%GC	Dinucleotide Bias	Codon Bias
I23C_2091		59 aa	prophage CP4-57 regulatory protein	42%*	204*	585*
I23C_2092		92 aa	hypothetical protein	38%*	123	547*
I23C_2093		219 aa	possible prophage antirepressor	48%*	116	477
I23C_2094		75 aa	hypothetical protein	41%*	224*	621*
I23C_2095		119 aa	hypothetical protein	37%*	113*	464
I23C_2096		106 aa	hypothetical protein	35%**	238*	650*
I23C_2097		148 aa	hypothetical protein	0.46	163	527
I23C_2098		90 aa	phage-related protein	50%*	232*	519
I23C_2099		103 aa	hypothetical protein	0.44	107*	460
I23C_2100		60 aa	hypothetical protein	33%**	211*	653*
I23C_2101		160 aa	phage-related protein	0.46	162	406
I23C_2102		120 aa	phage-related protein	0.47	155	506
I23C_2103		71 aa	putative bacteriophage protein, putative transcription regulator, cro/C1-type DNA-binding domain protein	41%*	188*	605*
Island Region
I23C contig00524 (117 - 6778)
GeneID		Product Size	Product Description	%GC	Dinucleotide Bias	Codon Bias
I23C_2636		112 aa	putative phage-related secreted protein	36%**	122	541*
I23C_2637		41 aa	hypothetical protein	48%*	284**	758**
I23C_2638		89 aa	hypothetical protein	32%**	281**	771**
I23C_2639		83 aa	hypothetical protein	36%**	212*	574*
I23C_2640		93 aa	hypothetical protein	28%***	300**	685*
I23C_2641		114 aa	phage protein	37%*	179	555*
I23C_2642		222 aa	phage protein	35%**	127	571*
I23C_2643		110 aa	helix-destabilizing protein	39%*	122	469
I23C_2644		106 aa	hypothetical protein	34%**	160	621*
I23C_2645		74 aa	hypothetical protein	0.44	236*	626*
I23C_2646		87 aa	hypothetical protein	36%**	150	602*
I23C_2647		63 aa	hypothetical protein	32%**	235*	760**
I23C_2648		242 aa	hypothetical protein	41%*	154	625*
I23C_2649		102 aa	putative phage-related membrane protein	34%**	203*	651*
I23C_2650		334 aa	putative phage-related membrane protein	37%*	70*	417
I23C_2651		60 aa	hypothetical protein	32%**	241*	796**

## Sheet: SCC1398
Island Region
SCC1398 contig00006 (7687 - 17101)
GeneID		Product Size	Product Description	%GC	Dinucleotide Bias	Codon Bias
SCC1398_0152		75 aa	hypothetical protein	0.43	237*	666**
SCC1398_0153		556 aa	ATPase	41%*	79*	299*
SCC1398_0154		244 aa	transport associated protein 4	40%*	97*	335
SCC1398_0155		76 aa	lipoprotein	32%**	185*	691**
SCC1398_0156		75 aa	transport associated protein 6	32%**	297**	653**
SCC1398_0157		191 aa	transport associated protein 10	0.44	120	355
SCC1398_0158		77 aa	transport associated protein 10	41%*	172*	531*
SCC1398_0159		344 aa	ATPase	0.43	130	304*
SCC1398_0160		136 aa	ATPase	38%*	157	351
SCC1398_0161		428 aa	ATPase	41%*	60*	257*
SCC1398_0162		146 aa	lipoprotein	40%*	90*	471*
SCC1398_0163		111 aa	YggA-like protein	40%*	181*	480*
SCC1398_0164		95 aa	hypothetical protein	38%*	150	497*
SCC1398_0165		56 aa	hypothetical protein	36%**	299**	512*
SCC1398_0166		44 aa	hypothetical protein	0.43	261**	611**
SCC1398_0167		214 aa	partition protein	41%*	107	355
SCC1398_0168		80 aa	hypothetical protein	35%**	234*	522*
Island Region
SCC1398 contig00025 (7295 - 31207)
GeneID		Product Size	Product Description	%GC	Dinucleotide Bias	Codon Bias
SCC1398_0484		583 aa	hypothetical protein	37%*	149	419
SCC1398_0485		416 aa	nucleoside 2-deoxyribosyltransferase	33%**	246**	619**
SCC1398_0486		199 aa	ExsB family protein	37%*	265**	639**
SCC1398_0487		276 aa	Thermostable 8-oxoguanine DNA glycosylase	36%**	186*	524*
SCC1398_0488		220 aa	phage DNA methylase	31%**	244**	604**
SCC1398_0489		1992 aa	Rhs family protein	0.47	129	210*
SCC1398_0490		172 aa	hypothetical protein	26%***	306**	597*
SCC1398_0491		42 aa	protein SGE1	27%***	494***	773***
SCC1398_0492		285 aa	RepB plasmid partition	33%**	246**	562*
SCC1398_0493		208 aa	possible partitioning protein ParB	34%**	216*	516*
SCC1398_0494		527 aa	site-specific recombinase	37%*	142	478*
SCC1398_0495		484 aa	hypothetical protein	38%*	118	348
SCC1398_0496		373 aa	hypothetical protein	39%*	82*	439
SCC1398_0497		266 aa	Transposition helper protein	41%*	106	426
SCC1398_0498		620 aa	Putative transposase	41%*	121	321
SCC1398_0499		221 aa	TnsA endonuclease	39%*	151	482*
Island Region
SCC1398 contig00028 (65406 - 78154)
GeneID		Product Size	Product Description	%GC	Dinucleotide Bias	Codon Bias
SCC1398_0744		291 aa	glucose-1-phosphate-thymidylyltransferase	41%*	133	430
SCC1398_0745		293 aa	dTDP-4-rhamnose reductase	0.43	100*	344
SCC1398_0746		180 aa	dTDP-4-keto-6-deoxy-D-glucose-3,5-epimerase	38%*	99*	454
SCC1398_0747		218 aa	ABC transporter integral membrane subunit	26%***	245**	630**
SCC1398_0748		209 aa	ABC transport protein	32%**	250**	610**
SCC1398_0749		324 aa	rhamnosyltrasferase	27%***	227*	585*
SCC1398_0750		419 aa	glycosyl transferase	29%***	244**	580*
SCC1398_0751		43 aa	hypothetical protein	21%***	387***	663**
SCC1398_0752		447 aa	membrane protein-like protein	27%***	272**	612**
SCC1398_0753		235 aa	putative glycosyltransferase	30%***	228*	675**
SCC1398_0754		51 aa	hypothetical protein	25%***	256**	688**
SCC1398_0755		290 aa	glycosyltransferase	34%**	169	520*
SCC1398_0756		319 aa	rhamnosyltransferase	0.43	107	373
SCC1398_0757		473 aa	galactosyltransferase	0.43	98*	257*
Island Region
SCC1398 contig00033 (13023 - 21703)
GeneID		Product Size	Product Description	%GC	Dinucleotide Bias	Codon Bias
SCC1398_0850		833 aa	CRISPR-associated helicase Cas3	0.47	99*	246*
SCC1398_0851		228 aa	CRISPR-associated RAMP Csd5d family protein	0.44	133	287*
SCC1398_0852		398 aa	CRISPR-associated Csd1 family protein	0.45	89*	372
SCC1398_0853		76 aa	CRISPR-associated Csd2 family protein	51%*	195*	585*
SCC1398_0854		141 aa	CRISPR-associated protein Cas4	58%**	151	610**
SCC1398_0855		84 aa	CRISPR-associated protein Cas4	55%**	124	601*
SCC1398_0856		585 aa	ATP-dependent OLD family endonuclease	31%**	208*	532*
SCC1398_0857		338 aa	CRISPR-associated protein Cas1	50%*	106	413
SCC1398_0858		98 aa	crispr-associated protein Cas2	0.46	130	535*
Island Region
SCC1398 contig00033 (51557 - 59863)
GeneID		Product Size	Product Description	%GC	Dinucleotide Bias	Codon Bias
SCC1398_0891		60 aa	prophage CP4-57 regulatory protein	0.44	212*	601*
SCC1398_0892		105 aa	hypothetical protein	33%**	179*	571*
SCC1398_0893		219 aa	pyruvate kinase	0.43	125	409
SCC1398_0894		119 aa	hypothetical protein	41%*	152	568*
SCC1398_0895		206 aa	hypothetical protein	39%*	177*	544*
SCC1398_0896		222 aa	putative prophage repressor	0.43	135	443
SCC1398_0897		80 aa	regulatory protein	38%*	126	659**
SCC1398_0898		157 aa	putative minor head protein	34%**	149	445
SCC1398_0899		150 aa	metal dependent phosphohydrolase, HD region	41%*	211*	608**
SCC1398_0900		120 aa	phage-related protein	0.45	187*	473*
SCC1398_0901		140 aa	putative bacteriophage protein, putative transcription regulator, cro/C1-type DNA-binding domain protein	42%*	122	502*
SCC1398_0902		61 aa	YcfA family protein	41%*	201*	669**
SCC1398_0903		39 aa	hypothetical protein	23%***	340***	772***
SCC1398_0904		438 aa	chromosome segregation ATPase	38%*	176*	374
SCC1398_0905		38 aa	hypothetical protein	36%**	259**	760***
SCC1398_0906		272 aa	putative integrase	0.44	149	405
Island Region
SCC1398 contig00042 (193 - 5329)
GeneID		Product Size	Product Description	%GC	Dinucleotide Bias	Codon Bias
SCC1398_1035		144 aa	hypothetical protein	42%*	129	468*
SCC1398_1036		74 aa	possible transcriptional regulator	42%*	286**	626**
SCC1398_1037		49 aa	hypothetical protein	0.44	190*	702**
SCC1398_1038		106 aa	hypothetical protein	0.46	239*	487*
SCC1398_1039		150 aa	lactate dehydrogenase A2-like protein	0.47	165	502*
SCC1398_1040		73 aa	hypothetical protein	39%*	248**	621**
SCC1398_1041		78 aa	hypothetical protein	0.43	230*	725**
SCC1398_1042		341 aa	transcriptional regulator	40%*	102	270*
SCC1398_1043		386 aa	myo-inositol catabolism protein	49%*	45*	272*
Island Region
SCC1398 contig00094 (28519 - 34141)
GeneID		Product Size	Product Description	%GC	Dinucleotide Bias	Codon Bias
SCC1398_1710		110 aa	tripartite ATP-independent periplasmic transporter DctQ component	39%*	235*	604**
SCC1398_1711		331 aa	DctP protein	38%*	170	478*
SCC1398_1712		332 aa	mannonate dehydratase	39%*	138	438
SCC1398_1713		282 aa	D-mannonate oxidoreductase	37%*	111	450
SCC1398_1714		468 aa	uronate isomerase	37%*	86*	400
SCC1398_1715		214 aa	keto-hydroxyglutarate-aldolase/keto-deoxy-phosphogluconate aldolase	48%*	80*	286*
Island Region
SCC1398 contig00097 (42947 - 49839)
GeneID		Product Size	Product Description	%GC	Dinucleotide Bias	Codon Bias
SCC1398_1824		115 aa	hypothetical protein	54%**	156	717**
SCC1398_1825		539 aa	putative type I restriction enzyme	54%**	139	654**
SCC1398_1826		261 aa	putative type I restriction enzyme	51%*	181*	690**
SCC1398_1827		330 aa	virulence protein	51%*	147	517*
SCC1398_1828		377 aa	restriction modification system DNA specificity subunit	38%*	115	321
SCC1398_1829		535 aa	type I restriction enzyme M protein	48%*	105	399
Island Region
SCC1398 contig00102 (64 - 5110)
GeneID		Product Size	Product Description	%GC	Dinucleotide Bias	Codon Bias
SCC1398_1924		394 aa	acetyl-CoA acetyltransferase	56%**	133	417
SCC1398_1925		448 aa	short chain fatty acids transporter	53%*	138	352
SCC1398_1926		222 aa	membrane component of ABC transporter FtsEX	51%*	120	365
SCC1398_1927		66 aa	acetyl-CoA:acetoacetyl-CoA transferase subunit alpha	51%*	165	685**
SCC1398_1928		161 aa	acetyl-CoA:acetoacetyl-CoA transferase subunit alpha	50%*	152	456
SCC1398_1929		304 aa	putative HTH-type transcriptional regulator	40%*	157	365

## Sheet: SCC2302
				Island Region
				SCC2302 contig00009 (40559 - 46358)
				GeneID		Product Size	Product Description	%GC	Dinucleotide Bias	Codon Bias
				SCC2302_0407		627 aa	PTS system, mannitol-specific IIC subunit	48%*	52*	270*
				SCC2302_0408		383 aa	mannitol-1-phosphate 5-dehydrogenase	49%*	97*	233*
				SCC2302_0409		171 aa	mannitol repressor protein	42%*	149	367
				SCC2302_0410		290 aa	inositol 2-dehydrogenase	51%*	139	393
				SCC2302_0411		43 aa	hypothetical protein	0.45	253**	839***
				SCC2302_0412		318 aa	monosaccharide-transporting ATPase	0.44	101*	349
				Island Region
				SCC2302 contig00009 (154883 - 165791)
				GeneID		Product Size	Product Description	%GC	Dinucleotide Bias	Codon Bias
				SCC2302_0532		300 aa	D-glucose-1-phosphate thymidylyltransferase	40%*	117	424
				SCC2302_0533		295 aa	dTDP-4-keto-L-rhamnose reductase	37%*	188*	609*
				SCC2302_0534		181 aa	dTDP-4-keto-6-deoxy-D-glucose-3,6-epimerase	38%*	117	481
				SCC2302_0535		225 aa	ABC transporter integral membrane subunit	29%***	285**	645**
				SCC2302_0536		248 aa	teichoic acids export ATP-binding protein TagH	31%***	204*	613*
				SCC2302_0537		633 aa	Rhamnan synthesis F	29%***	202*	601*
				SCC2302_0538		271 aa	nucleoside-diphosphate-sugar epimerases-like protein	32%**	177	597*
				SCC2302_0539		62 aa	integral membrane acetyltransferase	29%***	323***	706**
				SCC2302_0540		146 aa	glycosyltransferase	33%**	230*	659**
				SCC2302_0541		124 aa	glycosyltransferase	35%**	157	480
				SCC2302_0542		319 aa	glycosyltransferase	0.43	99*	373
				SCC2302_0543		473 aa	galactosyltransferase	0.43	100*	261*
				Island Region
				SCC2302 contig00012 (39477 - 46464)
				GeneID		Product Size	Product Description	%GC	Dinucleotide Bias	Codon Bias
				SCC2302_0742		154 aa	relaxase	39%*	188*	565*
				SCC2302_0743		40 aa	hypothetical protein	37%*	310**	781**
				SCC2302_0744		60 aa	hypothetical protein	36%**	157	641**
				SCC2302_0745		54 aa	hypothetical protein	39%*	220*	636*
				SCC2302_0746		115 aa	transcriptional modulator of MazE/toxin, MazF	41%*	127	402
				SCC2302_0747		223 aa	cytolethal distending toxin protein A	38%*	216*	645**
				SCC2302_0748		284 aa	cytolethal distending toxin protein B	41%*	127	527*
				SCC2302_0749		187 aa	cytolethal distending toxin protein C	38%*	167	546*
				SCC2302_0750		-	tRNA-Lys	54%**	344***	NA
				Island Region
				SCC2302 contig00105 (110524 - 119769)
				GeneID		Product Size	Product Description	%GC	Dinucleotide Bias	Codon Bias
				SCC2302_1325		446 aa	D-ribose transporter ATP binding protein	49%*	69*	273*
				SCC2302_1326		58 aa	D-ribose transporter ATP binding protein	48%*	213*	532*
				SCC2302_1327		299 aa	ribose ABC transporter permease protein	49%*	115	276*
				SCC2302_1328		294 aa	D-ribose transporter subunit RbsB	51%*	99*	312*
				SCC2302_1329		311 aa	ribokinase	51%*	68*	226*
				SCC2302_1330		70 aa	cold-shock DNA-binding domain protein	0.43	193*	495*
				SCC2302_1331		46 aa	hypothetical protein	33%**	318**	744**
				SCC2302_1332		250 aa	putative tail fiber protein	42%*	134	459
				SCC2302_1333		210 aa	putative baseplate protein	49%*	77*	395
				SCC2302_1334		59 aa	YcfA family protein	38%*	254**	661**
				SCC2302_1335		138 aa	putative transcription regulator, cro/C1-type DNA-binding domain	0.45	152	401
				SCC2302_1336		179 aa	phage-related protein	0.46	74*	393
				SCC2302_1337		345 aa	putative integrase	0.44	101*	404
				Island Region
				SCC2302 contig00106 (20962 - 26004)
				GeneID		Product Size	Product Description	%GC	Dinucleotide Bias	Codon Bias
				SCC2302_1370		394 aa	acetyl-CoA acetyltransferase	56%**	130	417
				SCC2302_1371		448 aa	short chain fatty acids transporter	53%*	142	352
				SCC2302_1372		222 aa	membrane component of ABC transporter FtsEX	51%*	112	366
				SCC2302_1373		106 aa	acetyl-CoA:acetoacetyl-CoA transferase subunit alpha	54%**	116	557*
				SCC2302_1374		67 aa	acetyl-CoA:acetoacetyl-CoA transferase subunit alpha	51%*	279**	683**
				SCC2302_1375		48 aa	hypothetical protein	33%**	262**	589*
				SCC2302_1376		57 aa	putative HTH-type transcriptional regulator	40%*	163	685**
				SCC2302_1377		220 aa	putative HTH-type transcriptional regulator	39%*	155	368
				Island Region
				SCC2302 contig00107 (57253 - 64319)
				GeneID		Product Size	Product Description	%GC	Dinucleotide Bias	Codon Bias
				SCC2302_1456		304 aa	putative type I restriction enzyme	52%*	141	642**
				SCC2302_1457		426 aa	putative type I restriction enzyme	55%**	145	673**
				SCC2302_1458		261 aa	putative type I restriction enzyme	51%*	181*	683**
				SCC2302_1459		330 aa	virulence protein	51%*	143	516*
				SCC2302_1460		318 aa	restriction modification system DNA specificity subunit	38%*	105*	331*
				SCC2302_1461		65 aa	restriction endonuclease S	39%*	289**	638**
				SCC2302_1462		535 aa	type I restriction enzyme M protein	48%*	109	395
				Island Region
				SCC2302 contig00110 (29467 - 35892)
				GeneID		Product Size	Product Description	%GC	Dinucleotide Bias	Codon Bias
				SCC2302_1703		64 aa	CRISPR-associated helicase Cas3	0.46	183*	701**
				SCC2302_1704		200 aa	CRISPR-associated helicase Cas3	0.43	144	406
				SCC2302_1705		523 aa	CRISPR-associated helicase Cas3	49%*	117	309*
				SCC2302_1706		169 aa	CRISPR-associated protein Cas4	57%**	101*	540*
				SCC2302_1707		179 aa	ATP-dependent OLD family endonuclease	30%***	285**	592*
				SCC2302_1708		409 aa	ATP-dependent OLD family endonuclease	32%**	186*	507*
				SCC2302_1709		313 aa	CRISPR-associated protein Cas1	50%*	119	421
				SCC2302_1710		98 aa	crispr-associated protein Cas2	0.46	132	534*
				Island Region
				SCC2302 contig00110 (65453 - 71236)
				GeneID		Product Size	Product Description	%GC	Dinucleotide Bias	Codon Bias
				SCC2302_1750		59 aa	prophage CP4-57 regulatory protein	42%*	207*	580*
				SCC2302_1751		120 aa	phage-related protein	0.46	165	519*
				SCC2302_1752		140 aa	putative bacteriophage protein, putative transcription regulator, cro/C1-type DNA-binding domain protein	0.43	120	519*
				SCC2302_1753		333 aa	hypothetical protein	36%**	162	506*
				SCC2302_1754		43 aa	hypothetical protein	40%*	271**	478
				SCC2302_1755		134 aa	putative antirepressor protein	38%*	135	379
				SCC2302_1756		198 aa	putative antirepressor protein	42%*	163	427
				SCC2302_1757		204 aa	putative tail fiber assembly protein	42%*	125	288*
				SCC2302_1758		248 aa	putative integrase	0.44	152	433
				Island Region
				SCC2302 contig00110 (160223 - 165771)
				GeneID		Product Size	Product Description	%GC	Dinucleotide Bias	Codon Bias
				SCC2302_1856		149 aa	putative type III restriction-modification system modification protein	40%*	121	418
				SCC2302_1857		243 aa	putative type III restriction-modification system endonuclease protein	40%*	133	327*
				SCC2302_1858		100 aa	putative type III restriction-modification system endonuclease protein	42%*	182*	581*
				SCC2302_1859		46 aa	hypothetical protein	0.44	283**	568*
				SCC2302_1860		260 aa	ferredoxin--NADP reductase	42%*	94*	324*
				SCC2302_1861		155 aa	translation initiation factor IF-3	0.47	139	431
				SCC2302_1862		48 aa	hypothetical protein	38%*	301**	735**
				SCC2302_1863		118 aa	50S ribosomal protein L20	0.44	236*	624*
				SCC2302_1864		87 aa	hypothetical protein	29%***	277**	648**
				SCC2302_1865		40 aa	hypothetical protein	31%***	202*	723**
				Island Region
				SCC2302 contig00114 (7345 - 28078)
				GeneID		Product Size	Product Description	%GC	Dinucleotide Bias	Codon Bias
				SCC2302_2026		583 aa	hypothetical protein	37%*	149	421
				SCC2302_2027		261 aa	nucleoside 2-deoxyribosyltransferase	33%**	229*	643**
				SCC2302_2028		199 aa	ExsB family protein	37%*	264**	643**
				SCC2302_2029		209 aa	putative nitroreductase	35%**	258**	578*
				SCC2302_2030		39 aa	hypothetical protein	28%***	269**	609*
				SCC2302_2031		104 aa	phage DNA methylase	31%***	278**	668**
				SCC2302_2032		269 aa	Rhs accessory proteintic element	50%*	131	321*
				SCC2302_2033		1134 aa	putative VgrG protein	0.47	132	284*
				SCC2302_2034		91 aa	hypothetical protein	27%***	354***	635*
				SCC2302_2035		42 aa	hypothetical protein	25%***	321***	751**
				SCC2302_2036		285 aa	RepB plasmid partition	33%**	247*	566*
				SCC2302_2037		186 aa	possible partitioning protein ParB	34%**	216*	531*
				SCC2302_2038		527 aa	site-specific recombinase	37%*	140	478
				SCC2302_2039		319 aa	hypothetical protein	37%*	120	362
				SCC2302_2040		373 aa	hypothetical protein	39%*	83*	442
				SCC2302_2041		298 aa	Transposition helper protein	41%*	104*	425
				SCC2302_2042		322 aa	Putative transposase	42%*	145	382
				SCC2302_2043		97 aa	TnsA endonuclease	38%*	164	460

## Sheet: D11S-1
Island Region
D11S-1 Aa_d11s (1 - 7457)
GeneID		Product Size	Product Description	%GC	Dinucleotide Bias	Codon Bias
D11S1_0001		111 aa	putative sulfate transport protein CysZ	49%*	87*	475
D11S1_0002		77 aa	hypothetical protein	52%*	268**	434
D11S1_0003		307 aa	Mu phage DNA transposition protein B	48%*	144	325*
D11S1_0004		673 aa	transposase	50%*	128	312*
D11S1_0005		84 aa	possible DNA-binding protein	0.43	184*	500*
D11S1_0006		138 aa	probable transcription regulator	49%*	69*	605*
D11S1_0007		39 aa	hypothetical protein	33%**	456***	613*
D11S1_0008		392 aa	8-amino-7-oxononanoate synthase	41%*	112	279*
D11S1_0009		377 aa	adenosylmethionine--8-amino-7-oxononanoate transaminase	0.44	123	344
D11S1_0010		65 aa	adenosylmethionine--8-amino-7-oxononanoate transaminase	0.43	200*	631**
Island Region
D11S-1 Aa_d11s (63319 - 68365)
GeneID		Product Size	Product Description	%GC	Dinucleotide Bias	Codon Bias
D11S1_0076		299 aa	putative HTH-type transcriptional regulator	40%*	152	361
D11S1_0077		197 aa	acetate CoA-transferase alpha subunit	53%*	163	509*
D11S1_0078		222 aa	membrane component of ABC transporter FtsEX	51%*	113	373
D11S1_0079		448 aa	short chain fatty acids transporter	53%*	134	369
D11S1_0080		394 aa	acetyl-CoA:acetoacetyl-CoA transferase subunit alpha	56%**	131	426
Island Region
D11S-1 Aa_d11s (102557 - 123895)
GeneID		Product Size	Product Description	%GC	Dinucleotide Bias	Codon Bias
D11S1_0122		611 aa	hypothetical protein	35%**	148	408
D11S1_0123		363 aa	putative phage associated protein	29%***	225*	587*
D11S1_0124		333 aa	RelA/SpoT	29%***	202*	585*
D11S1_0125		956 aa	helicase IV	37%*	154	356
D11S1_0126		413 aa	hypothetical protein	35%**	222*	406
D11S1_0127		262 aa	hypothetical protein	30%**	219*	649**
D11S1_0128		71 aa	transcriptional regulator, XRE family	28%***	351***	691**
D11S1_0129		225 aa	hypothetical protein	24%***	281**	640**
D11S1_0130		159 aa	hypothetical protein	34%**	245*	505*
D11S1_0131		874 aa	type III restriction enzyme, res subunit family	32%**	157	446
D11S1_0132		547 aa	adenine specific DNA methylase	30%**	161	531*
D11S1_0133		71 aa	hypothetical protein	38%*	227*	611*
D11S1_0134		475 aa	hypothetical protein	39%*	121	335
D11S1_0135		373 aa	hypothetical protein	39%*	77*	427
D11S1_0136		298 aa	Transposition helper protein	41%*	106	419
D11S1_0137		640 aa	Putative transposase	41%*	125	323*
D11S1_0138		221 aa	TnsA endonuclease	39%*	142	473
Island Region
D11S-1 Aa_d11s (300154 - 307222)
GeneID		Product Size	Product Description	%GC	Dinucleotide Bias	Codon Bias
D11S1_0329		714 aa	putative type I restriction enzyme	54%**	122	647**
D11S1_0330		261 aa	putative type I restriction enzyme	51%*	183*	694**
D11S1_0331		330 aa	virulence protein	51%*	142	519*
D11S1_0332		318 aa	restriction modification system DNA specificity subunit	38%*	102*	323*
D11S1_0333		65 aa	hypothetical protein	39%*	289**	634**
D11S1_0334		535 aa	N-6 DNA methylase	48%*	113	409
Island Region
D11S-1 Aa_d11s (826945 - 834178)
GeneID		Product Size	Product Description	%GC	Dinucleotide Bias	Codon Bias
D11S1_0903		181 aa	hypothetical protein	38%*	160	513*
D11S1_0904		40 aa	hypothetical protein	37%*	310**	776***
D11S1_0905		60 aa	hypothetical protein	36%*	153	630**
D11S1_0906		85 aa	hypothetical protein	39%*	144	549*
D11S1_0907		115 aa	transcriptional modulator of MazE/toxin, MazF	41%*	127	391
D11S1_0908		89 aa	possible virulence protein	40%*	171	597*
D11S1_0909		223 aa	cytolethal distending toxin protein A	38%*	211*	628**
D11S1_0910		284 aa	cytolethal distending toxin B	41%*	125	512*
D11S1_0911		187 aa	cytolethal distending toxin C	38%*	165	535*
D11S1_0912		48 aa	hypothetical protein	34%**	230*	720**
D11S1_0913		54 aa	hypothetical protein	0.44	261**	491*
D11S1_0914		-	tRNA-Lys	54%**	342***	NA
Island Region
D11S-1 Aa_d11s (946827 - 953381)
GeneID		Product Size	Product Description	%GC	Dinucleotide Bias	Codon Bias
D11S1_1030		108 aa	bicyclomycin/multidrug efflux system	37%*	186*	604*
D11S1_1031		101 aa	hypothetical protein	41%*	188*	571*
D11S1_1032		246 aa	cmgb3/4	36%*	137	411
D11S1_1033		514 aa	ATPase	39%*	85*	352
D11S1_1034		86 aa	transposase	50%*	174	524*
D11S1_1035		89 aa	hypothetical protein	31%**	297**	707**
D11S1_1036		265 aa	possible DNA-binding protein	33%**	255*	576*
D11S1_1037		62 aa	hypothetical protein	39%*	222*	690**
Island Region
D11S-1 Aa_d11s (1064743 - 1071169)
GeneID		Product Size	Product Description	%GC	Dinucleotide Bias	Codon Bias
D11S1_1148		769 aa	CRISPR-associated helicase Cas3	0.47	111	267*
D11S1_1149		169 aa	RecB family exonuclease	57%**	104*	540*
D11S1_1150		585 aa	ATP-dependent OLD family endonuclease	31%**	204*	512*
D11S1_1151		338 aa	CRISPR-associated Cas1 family protein	50%*	108	417
D11S1_1152		98 aa	CRISPR-associated Cas2 family protein	0.46	134	536*
Island Region
D11S-1 Aa_d11s (1100685 - 1107576)
GeneID		Product Size	Product Description	%GC	Dinucleotide Bias	Codon Bias
D11S1_1184		59 aa	hypothetical protein	0.42	207*	573*
D11S1_1185		75 aa	hypothetical protein	41%*	220*	615*
D11S1_1186		119 aa	hypothetical protein	38%*	117	425
D11S1_1187		120 aa	phage-related protein	0.46	165	511*
D11S1_1188		140 aa	putative transcription regulator, cro/C1-type DNA-binding domain	0.43	122	511*
D11S1_1189		384 aa	hypothetical protein	36%*	156	500*
D11S1_1190		43 aa	hypothetical protein	40%*	272**	476*
D11S1_1191		413 aa	putative antirepressor protein	39%*	134	323*
D11S1_1192		204 aa	putative tail fiber assembly protein	0.42	120	280*
D11S1_1193		253 aa	putative integrase	0.44	150	423
Island Region
D11S-1 Aa_d11s (1196591 - 1202139)
GeneID		Product Size	Product Description	%GC	Dinucleotide Bias	Codon Bias
D11S1_1272		149 aa	putative type III restriction-modification system methyltransferase	40%*	120	421
D11S1_1273		43 aa	hypothetical protein	48%*	271**	808***
D11S1_1274		243 aa	putative type III restriction-modification system endonuclease protein	40%*	136	322*
D11S1_1275		100 aa	putative type III restriction-modification system endonuclease protein	0.42	180	578*
D11S1_1276		38 aa	hypothetical protein	48%*	215*	713**
D11S1_1277		260 aa	ferredoxin--NADP reductase	0.42	98*	321*
D11S1_1278		160 aa	translation initiation factor IF-3	0.47	153	411
D11S1_1279		48 aa	hypothetical protein	38%*	298**	725**
D11S1_1280		118 aa	50S ribosomal protein L20	0.44	235*	621*
D11S1_1281		38 aa	hypothetical protein	30%**	405***	760**
D11S1_1282		40 aa	hypothetical protein	31%**	203*	716**
Island Region
D11S-1 Aa_d11s (1628274 - 1639161)
GeneID		Product Size	Product Description	%GC	Dinucleotide Bias	Codon Bias
D11S1_1700		473 aa	galactosyltransferase	0.43	101*	258*
D11S1_1701		319 aa	glycosyltransferase	0.43	97*	363
D11S1_1702		291 aa	glycosyltransferase	34%**	176	520*
D11S1_1703		345 aa	integral membrane acetyltransferase	30%**	214*	685**
D11S1_1704		271 aa	UDP-glucose-4-epimerase	32%**	166	575*
D11S1_1705		633 aa	Rhamnan synthesis F	29%***	201*	583*
D11S1_1706		248 aa	ABC transpoter	31%**	224*	637**
D11S1_1707		262 aa	ABC transpoter	28%***	264**	623*
D11S1_1708		181 aa	dTDP-4-keto-6-deoxy-D-glucose-3,6-epimerase	38%*	122	484*
D11S1_1709		295 aa	dTDP-4-keto-L-rhamnose reductase	37%*	185*	590*
D11S1_1710		291 aa	glucose-1-phosphate-thymidylyltransferase	40%*	110	414
Island Region
D11S-1 Aa_d11s (2071883 - 2105465)
GeneID		Product Size	Product Description	%GC	Dinucleotide Bias	Codon Bias
D11S1_2160		194 aa	dithiobiotin synthetase	0.42	197*	395
D11S1_2161		86 aa	hypothetical protein	0.45	202*	702**
D11S1_2162		69 aa	hypothetical protein	40%*	192*	730**
D11S1_2163		114 aa	lactate dehydrogenase A2-like protein	0.45	146	528*
D11S1_2164		230 aa	mannose-specific phosphotransferase system component IIAB-like protein	0.42	166	448
D11S1_2165		89 aa	hypothetical protein	38%*	169	544*
D11S1_2166		277 aa	hypothetical protein	49%*	126	455
D11S1_2167		928 aa	conserved tail assembly protein	51%*	118	343
D11S1_2168		59 aa	hypothetical protein	48%*	165	604*
D11S1_2169		82 aa	conserved tail assembly protein	53%*	133	593*
D11S1_2170		270 aa	conserved tail assembly protein	51%*	78*	358
D11S1_2171		560 aa	hypothetical protein	52%*	104*	329
D11S1_2172		328 aa	hypothetical protein	0.47	90*	285*
D11S1_2173		319 aa	hypothetical protein	48%*	100*	296*
D11S1_2174		1095 aa	tail length tape measure protein	52%*	127	280*
D11S1_2175		72 aa	hypothetical protein	48%*	111	515*
D11S1_2176		62 aa	hypothetical protein	52%*	152	618*
D11S1_2177		142 aa	hypothetical protein	0.44	145	380
D11S1_2178		249 aa	hypothetical protein	0.47	99*	402
D11S1_2179		64 aa	hypothetical protein	0.46	174	614*
D11S1_2180		145 aa	protein gp37	54%**	205*	420
D11S1_2181		136 aa	Mu-like prophage protein GP36	53%*	204*	433
D11S1_2182		144 aa	hypothetical protein	51%*	203*	489*
D11S1_2183		309 aa	putative phage major head subunit	52%*	108	379
D11S1_2184		360 aa	I protein	51%*	127	295*
D11S1_2185		148 aa	Mu-like phage G protein 1	49%*	104*	349
D11S1_2186		-	tRNA-Xxx	56%**	338***	NA
D11S1_2187		435 aa	F protein	49%*	96*	262*
D11S1_2188		525 aa	Mu-like phage gp29	52%*	155	358
D11S1_2189		535 aa	Mu-like phage gp28	49%*	85*	255*
D11S1_2190		192 aa	Mu-like phage gp27	0.45	170	370
D11S1_2191		100 aa	Mu-like phage gp26	53%*	135	571*
D11S1_2192		112 aa	Mu-like phage gp25	0.43	122	380
D11S1_2193		73 aa	hypothetical protein	0.47	231*	531*
D11S1_2194		55 aa	hypothetical protein	51%*	214*	616*
D11S1_2195		95 aa	hypothetical protein	0.43	176	432
D11S1_2196		78 aa	hypothetical protein	0.47	184*	625**
D11S1_2197		182 aa	possible N-acetylmuramoyl-L-alanine amidase	52%*	128	391
D11S1_2198		140 aa	Mu-like phage C protein, positive regulator of late transcription	0.43	204*	425
D11S1_2199		154 aa	Mu-like phage E16 protein	41%*	117	342
D11S1_2200		181 aa	hypothetical protein	0.47	137	388
D11S1_2201		160 aa	hypothetical protein	40%*	135	377
D11S1_2202		38 aa	hypothetical protein	40%*	366***	662**
D11S1_2203		187 aa	hypothetical protein	36%*	159	458
D11S1_2204		87 aa	hypothetical protein	38%*	270**	536*
D11S1_2205		182 aa	hypothetical protein	41%*	125	459
D11S1_2206		62 aa	hypothetical protein	0.45	294**	603*
D11S1_2207		56 aa	hypothetical protein	49%*	228*	625**
D11S1_2208		70 aa	hypothetical protein	0.45	233*	497*
D11S1_2209		68 aa	hypothetical protein	35%**	192*	634**
Island Region
D11S-1 phage_S1249L (248 - 43902)
GeneID		Product Size	Product Description	%GC	Dinucleotide Bias	Codon Bias
D11S1_2227		106 aa	hypothetical protein	0.46	119	566*
D11S1_2228		43 aa	hypothetical protein	39%*	429***	660**
D11S1_2229		124 aa	putative tail fiber assembly protein	0.44	103*	328*
D11S1_2230		495 aa	putative tail fiber protein	0.42	84*	308*
D11S1_2231		192 aa	hypothetical protein	0.44	115	392
D11S1_2232		381 aa	phage-related protein	0.46	81*	290*
D11S1_2233		120 aa	phage-related protein	0.46	168	447
D11S1_2234		215 aa	putative baseplate protein	50%*	98*	342
D11S1_2235		285 aa	phage-related protein	0.45	65*	304*
D11S1_2236		60 aa	hypothetical protein	33%**	211*	657**
D11S1_2237		105 aa	hypothetical protein	0.43	118	506*
D11S1_2238		256 aa	phage-related protein	0.45	126	434
D11S1_2239		695 aa	putative tail length tape measure protein	0.44	106	271*
D11S1_2240		140 aa	hypothetical protein	0.43	142	315*
D11S1_2241		144 aa	hypothetical protein	0.43	72*	382
D11S1_2242		503 aa	phage-related protein	0.46	84*	271*
D11S1_2243		214 aa	hypothetical protein	0.47	159	380
D11S1_2244		124 aa	hypothetical protein	0.44	148	493*
D11S1_2245		149 aa	phage-related protein	0.46	103*	442
D11S1_2246		120 aa	hypothetical protein	0.46	122	467
D11S1_2247		305 aa	hypothetical protein	0.45	100*	295*
D11S1_2248		150 aa	hypothetical protein	0.47	155	420
D11S1_2249		371 aa	phage-related protein	0.45	128	255*
D11S1_2250		141 aa	metal dependent phosphohydrolase, HD region	38%*	243*	567*
D11S1_2251		73 aa	hypothetical protein	37%*	223*	729**
D11S1_2252		758 aa	putative minor head protein	41%*	74*	364
D11S1_2253		445 aa	hypothetical protein	0.45	120	261*
D11S1_2254		461 aa	putative terminase large subunit TerL	0.44	59*	312*
D11S1_2255		187 aa	putative terminase small subunit TerS	39%*	163	429
D11S1_2256		89 aa	hypothetical protein	0.44	104*	391
D11S1_2257		71 aa	putative lytic protein Rz1	48%*	231*	735**
D11S1_2258		111 aa	putative lytic protein Rz	0.43	230*	485*
D11S1_2259		194 aa	putative Lys protein	0.45	104*	509*
D11S1_2260		104 aa	hypothetical protein	0.44	185*	612*
D11S1_2261		123 aa	hypothetical protein	40%*	176	550*
D11S1_2262		149 aa	hypothetical protein	0.42	158	623*
D11S1_2263		290 aa	putative antirepressor protein Ant	0.42	104*	371
D11S1_2264		124 aa	putative anti-termination protein Q	0.44	178	605*
D11S1_2265		187 aa	NinG recombination protein	0.42	115	478*
D11S1_2266		68 aa	hypothetical protein	41%*	222*	579*
D11S1_2267		60 aa	hypothetical protein	41%*	147	561*
D11S1_2268		76 aa	hypothetical protein	36%*	229*	610*
D11S1_2269		166 aa	putative recombination protein NinB	0.44	124	480*
D11S1_2270		167 aa	DNA adenine methylase	41%*	84*	457
D11S1_2271		225 aa	possible bacteriophage replication protein P	49%*	119	402
D11S1_2272		241 aa	replication protein	48%*	96*	347
D11S1_2273		236 aa	possible bacteriophage antirepressor	0.45	77*	504*
D11S1_2274		39 aa	hypothetical protein	37%*	360***	778***
D11S1_2275		80 aa	phage protein	0.43	185*	582*
D11S1_2276		220 aa	Repressor protein	0.42	160	480*
D11S1_2277		566 aa	hypothetical protein	36%*	165	377
D11S1_2278		53 aa	hypothetical protein	0.43	256**	729**
D11S1_2279		68 aa	hypothetical protein	39%*	238*	619*
D11S1_2280		147 aa	phage-associated protein	0.42	137	472
D11S1_2281		115 aa	hypothetical protein	35%**	171	587*
D11S1_2282		218 aa	possible bacteriophage antirepressor	0.42	97*	373
D11S1_2283		92 aa	hypothetical protein	0.42	214*	475
D11S1_2284		80 aa	hypothetical protein	41%*	143	535*
D11S1_2285		100 aa	hypothetical protein	0.44	164	394
D11S1_2286		298 aa	hypothetical protein	0.42	82*	375
D11S1_2287		208 aa	hypothetical protein	41%*	128	374
D11S1_2288		44 aa	hypothetical protein	40%*	221*	726**
D11S1_2289		162 aa	hypothetical protein	37%*	141	462
D11S1_2290		219 aa	hypothetical protein	0.42	84*	373
D11S1_2291		118 aa	hypothetical protein	30%**	142	513*
D11S1_2292		349 aa	putative integrase	0.42	88*	418
Island Region
D11S-1 plasmid_S25 (21 - 30926)
GeneID		Product Size	Product Description	%GC	Dinucleotide Bias	Codon Bias
D11S1_2293		139 aa	hypothetical protein	35%**	192*	616*
D11S1_2294		46 aa	hypothetical protein	21%***	430***	799***
D11S1_2295		56 aa	hypothetical protein	0.45	207*	645**
D11S1_2296		42 aa	hypothetical protein	0.46	196*	824***
D11S1_2297		326 aa	Replication initiator protein	31%**	139	486*
D11S1_2298		63 aa	hypothetical protein	31%**	270**	799***
D11S1_2299		221 aa	CagE protein	33%**	176	492*
D11S1_2300		111 aa	hypothetical protein	38%*	202*	556*
D11S1_2301		928 aa	ATPase	36%*	114	310*
D11S1_2302		244 aa	transport associated protein 4	34%**	162	559*
D11S1_2303		64 aa	hypothetical protein	28%***	237*	750**
D11S1_2304		309 aa	TriE protein	32%**	246*	603*
D11S1_2305		60 aa	hypothetical protein	34%**	247*	706**
D11S1_2306		236 aa	transport associated protein 8	33%**	167	472
D11S1_2307		296 aa	transport associated protein 9	36%*	119	471
D11S1_2308		395 aa	conjugal transfer protein TrbI/VirB10	36%*	80*	443
D11S1_2309		345 aa	ATPase	38%*	131	374
D11S1_2310		133 aa	hypothetical protein	27%***	291**	628**
D11S1_2311		127 aa	hypothetical protein	30%**	222*	580*
D11S1_2312		634 aa	conjugal transfer protein TraG/VirD4	35%**	130	404
D11S1_2313		139 aa	hypothetical protein	36%*	132	623*
D11S1_2314		108 aa	TraR protein	35%**	157	628**
D11S1_2315		190 aa	TrbM-like protein	36%*	165	492*
D11S1_2316		48 aa	hypothetical protein	26%***	197*	907***
D11S1_2317		87 aa	hypothetical protein	35%**	170	668**
D11S1_2318		191 aa	resolvase/integrase-like protein	36%*	158	616*
D11S1_2319		80 aa	hypothetical protein	35%**	184*	545*
D11S1_2320		761 aa	TraE-like protein	38%*	126	322*
D11S1_2321		104 aa	hypothetical protein	28%***	232*	653**
D11S1_2322		66 aa	hypothetical protein	27%***	323**	755**
D11S1_2323		135 aa	single-strand binding protein	39%*	179	573*
D11S1_2324		79 aa	hypothetical protein	35%**	204*	623*
D11S1_2325		52 aa	hypothetical protein	35%**	343***	780***
D11S1_2326		206 aa	cobyrinic Acid a,c-diamide synthase	34%**	136	501*
D11S1_2327		58 aa	hypothetical protein	21%***	409***	593*
D11S1_2328		42 aa	hypothetical protein	24%***	422***	555*
D11S1_2329		427 aa	nickase	32%**	123	493*
D11S1_2330		167 aa	hypothetical protein	30%**	101*	542*
D11S1_2331		81 aa	hypothetical protein	35%**	302**	621*
D11S1_2332		440 aa	hypothetical protein	34%**	228*	387
D11S1_2333		488 aa	hypothetical protein	30%**	130	436
D11S1_2334		438 aa	hypothetical protein	34%**	148	438
D11S1_2335		151 aa	hypothetical protein	28%***	152	535*
Island Region
D11S-1 plasmid_S57 (260 - 23856)
GeneID		Product Size	Product Description	%GC	Dinucleotide Bias	Codon Bias
D11S1_2336		109 aa	hypothetical protein	37%*	185*	526*
D11S1_2337		96 aa	hypothetical protein	36%*	181*	589*
D11S1_2338		216 aa	Lytic transglycosylase catalytic	41%*	143	414
D11S1_2339		146 aa	single strand binding protein	48%*	114	405
D11S1_2340		193 aa	site-specific recombinase	37%*	133	606*
D11S1_2341		47 aa	nickase	37%*	270**	646**
D11S1_2342		319 aa	nickase	32%**	144	491*
D11S1_2343		181 aa	hypothetical protein	29%***	215*	611*
D11S1_2344		40 aa	hypothetical protein	48%*	170	949***
D11S1_2345		95 aa	hypothetical protein	28%***	273**	497*
D11S1_2346		130 aa	hypothetical protein	41%*	129	465
D11S1_2347		130 aa	hypothetical protein	0.46	189*	543*
D11S1_2348		237 aa	hypothetical protein	0.45	175	443
D11S1_2349		40 aa	hypothetical protein	0.47	332***	643**
D11S1_2350		206 aa	hypothetical protein	39%*	80*	497*
D11S1_2351		66 aa	hypothetical protein	38%*	277**	770**
D11S1_2352		63 aa	hypothetical protein	34%**	155	630**
D11S1_2353		39 aa	hypothetical protein	36%*	323**	608*
D11S1_2354		103 aa	hypothetical protein	37%*	208*	641**
D11S1_2355		336 aa	Replication protein	38%*	181*	353
D11S1_2356		43 aa	hypothetical protein	25%***	299**	769**
D11S1_2357		68 aa	hypothetical protein	34%**	228*	693**
D11S1_2358		79 aa	hypothetical protein	32%**	304**	606*
D11S1_2359		92 aa	filamentation induced by cAMP protein Fic-like protein	39%*	191*	522*
D11S1_2360		80 aa	hypothetical protein	36%*	193*	424
D11S1_2361		214 aa	partition protein	41%*	90*	338
D11S1_2362		44 aa	hypothetical protein	37%*	224*	681**
D11S1_2363		50 aa	hypothetical protein	31%**	255*	687**
D11S1_2364		56 aa	hypothetical protein	36%*	290**	552*
D11S1_2365		95 aa	hypothetical protein	39%*	119	505*
D11S1_2366		111 aa	YggA-like protein	0.42	185*	454
D11S1_2367		146 aa	lipoprotein	41%*	72*	351
D11S1_2368		580 aa	ATPase	0.42	69*	239*
D11S1_2369		344 aa	ATPase	0.42	125	286*
D11S1_2370		370 aa	transport associated protein 10	0.44	97*	245*
D11S1_2371		286 aa	transport associated protein 9	39%*	105*	293*
D11S1_2372		230 aa	transport associated protein 8	40%*	115	339
D11S1_2373		49 aa	lipoprotein	36%*	232*	769**
D11S1_2374		334 aa	transport associated protein 6	38%*	159	524*
D11S1_2375		75 aa	lipoprotein	33%**	244*	623*
D11S1_2376		243 aa	transport associated protein 4	0.42	108	300*
D11S1_2377		724 aa	hypothetical protein	40%*	92*	242*

[truncated: 5 more sheets: D17P-2, I63B, SCC393, SC1083, D18P-1]
