# Supplementary material for: Identification of the Pangenome and Its Components in 14 Distinct Aggregatibacter actinomycetemcomitans Strains by Comparative Genomic Analysis
Source: PLoS One. 2011 Jul 19;6(7):e22420. doi: 10.1371/journal.pone.0022420 (PMC3139650; doi:10.1371/journal.pone.0022420)
Supplement: Table S4 — The distribution of individual genomic islands among A. actinomycetemcomitans strains. (XLSX) [file pone.0022420.s007.xlsx]

## Sheet: Sheet1
Genomic Island	Total Occurence (Genomes)
D17P3 contig00003 (12417-39022)	3
D17P3 contig00014 (123-11499)	3
D17P3 contig00026 (90-12045)	1
D17P3 contig00073 (5262-10307)	11
D17P3 contig00083 (65-5332)	2
D17P3 contig00089 (30027-37277)	4
D17P3 contig00090 (266-12935)	2
D17P3 contig00094 (16975-32511)	4
D17P3 contig00099 (15611-23383)	4
D17P3 contig00135 (11967-22253)	3
D17P3 contig00140 (149-12430)	4
D17P3 contig00156 (66-12938)	2
D17P3 contig00204 (31-9398)	3
D17P3 contig00423 (664-8049)	3
D17P3 contig00441 (5612-11812)	3
D17P3 contig00520 (327-15223)	3
D17P3 contig00568 (15922-21999)	3
D17P3 contig00586 (3686-9974)	4
D17P3 contig00598 (87-5406)	2
D7S D7S-1 (192308-202595)	3
D7S D7S-1 (274735-296054)	1
D7S D7S-1 (414533-424349)	2
D7S D7S-1 (507952-515528)	4
D7S D7S-1 (528866-545146)	4
D7S D7S-1 (578944-593460)	1
D7S D7S-1 (669191-677194)	1
D7S D7S-1 (688462-703246)	1
D7S D7S-1 (736045-741330)	1
D7S D7S-1 (861293-876493)	1
D7S D7S-1 (1049592-1055880)	4
D7S D7S-1 (1097559-1111753)	1
D7S D7S-1 (1172390-1194598)	1
D7S D7S-1 (1206862-1219751)	2
D7S D7S-1 (1251513-1257025)	1
D7S D7S-1 (1310166-1331249)	1
D7S D7S-1 (1603957-1609311)	1
D7S D7S-1 (1631801-1637360)	1
D7S D7S-1 (1696360-1701405)	11
D7S D7S-1 (1775718-1782095)	1
D7S D7S-1 (1967995-1973103)	1
D7S D7S-1 (1990330-2005867)	3
D7S D7S-1 (2163535-2178271)	5
D7S D7S-1 (2187631-2193165)	1
D7S D7S-1 (2230845-2237098)	1
D7S D7S-1 (2302804-2308275)	1
H5P1 contig00020 (65-5551)	2
H5P1 contig00051 (61-5370)	5
H5P1 contig00086 (23-11469)	4
H5P1 contig00156 (7857-12893)	11
H5P1 contig00262 (4244-10963)	5
I63B contig00002 (55974-63550)	4
I63B contig00002 (76885-93383)	4
I63B contig00003 (29322-43234)	1
I63B contig00034 (18588-31201)	4
I63B contig00077 (198-7625)	4
I63B contig00079 (1558-16294)	5
I63B contig00084 (149-5219)	2
I63B contig00123 (3701-9988)	4
I63B contig00155 (24500-30744)	3
I63B contig00173 (21076-26121)	11
SC1083 contig00021 (118-6384)	2
SC1083 contig00023 (936-10600)	3
SC1083 contig00026 (36323-47817)	1
SC1083 contig00026 (105168-120370)	1
SC1083 contig00047 (39166-45211)	7
SC1083 contig02053 (159381-165027)	1
SC1083 contig02054 (11706-21362)	1
SC1083 contig02054 (49972-56526)	1
SC1083 contig02076 (14563-22467)	1
SC1083 contig02082 (23175-47061)	5
SC1083 contig02116 (68499-74991)	1
SCC393 contig00012 (744-9242)	1
SCC393 contig00033 (110-6264)	1
SCC393 contig00036 (15687-23823)	5
SCC393 contig00037 (41590-81620)	1
SCC393 contig00048 (291-5660)	2
SCC393 contig00077 (298-5565)	2
SCC393 contig00098 (28465-34084)	3
SCC393 contig00172 (23-7265)	5
SCC393 contig00180 (7221-12923)	1
SCC393 contig00183 (6938-23425)	4
SCC393 contig00185 (130-7110)	2
SCC393 contig00199 (14281-19358)	1
SCC393 contig00223 (14403-21573)	5
SCC393 contig00273 (4-5723)	2
SCC393 contig00292 (9278-24007)	4
D18P1 contig00008 (6064-21868)	3
D18P1 contig00009 (203-15709)	1
D18P1 contig00011 (33964-45341)	3
D18P1 contig00017 (18671-24749)	3
D18P1 contig00024 (3654-23810)	1
D18P1 contig00028 (39-5125)	1
D18P1 contig00030 (21028-26074)	11
D18P1 contig00039 (3900-14186)	3
D18P1 contig00040 (39851-51821)	2
D18P1 contig00042 (34832-51240)	4
D18P1 contig00042 (64578-72154)	4
D18P1 contig00045 (34740-42148)	4
D18P1 contig00051 (191-10199)	2
D18P1 contig00088 (32-6086)	3
D18P1 contig00092 (9285-24021)	5
D18P1 contig00104 (38781-53837)	4
D18P1 contig00105 (210-6412)	3
D18P1 contig00109 (174-6983)	1
AA AACT (6573-29966)	1
AA AACT (249321-254360)	11
AA AACT (288370-312281)	5
AA AACT (987461-994539)	1
AA AACT (1281101-1288344)	1
AA AACT (1629332-1634790)	3
AA AACT (1830609-1843379)	2
AA AACT (1951948-1969133)	1
ANH9381 contig00025 (34702-41760)	7
ANH9381 contig00032 (30627-40003)	1
ANH9381 contig00032 (48995-56292)	1
ANH9381 contig00042 (113954-127941)	2
ANH9381 contig00043 (48-7318)	3
ANH9381 contig00059 (7370-31280)	5
ANH9381 contig00262 (13351-24612)	1
ANH9381 contig00291 (32-7893)	3
ANH9381 contig00325 (20979-26024)	11
SCC1398 contig00006 (7687-17101)	3
SCC1398 contig00025 (7295-31207)	5
SCC1398 contig00028 (65406-78154)	2
SCC1398 contig00033 (13023-21703)	1
SCC1398 contig00033 (51557-59863)	1
SCC1398 contig00042 (193-5329)	1
SCC1398 contig00094 (28519-34141)	3
SCC1398 contig00097 (42947-49839)	7
SCC1398 contig00102 (64-5110)	11
I23C contig00125 (7310-13042)	2
I23C contig00144 (457-7300)	2
I23C contig00245 (2082-7763)	2
I23C contig00524 (117-6778)	2
D11S Aa_d11s (1-7457)	1
D11S Aa_d11s (63319-68365)	11
D11S Aa_d11s (102557-123895)	3
D11S Aa_d11s (300154-307222)	7
D11S Aa_d11s (826945-834178)	2
D11S Aa_d11s (946827-953381)	1
D11S Aa_d11s (1064743-1071169)	4
D11S Aa_d11s (1100685-1107576)	3
D11S Aa_d11s (1196591-1202139)	3
D11S Aa_d11s (1628274-1639161)	2
D11S Aa_d11s (2071883-2105465)	1
D11S phage_S1249L (248-43902)	1
D11S plasmid_S25 (21-30926)	1
D11S plasmid_S57 (260-23856)	1
D17P2 contig00014 (4348-9393)	11
D17P2 contig00017 (81369-87171)	2
D17P2 contig00019 (305-23553)	1
D17P2 contig00020 (83270-89414)	4
D17P2 contig00020 (118996-125887)	3
D17P2 contig00045 (15645-22713)	7
D17P2 contig00136 (77550-85077)	2
D17P2 contig00142 (15-31811)	1
D17P2 contig00144 (314-26289)	1
D17P2 contig00147 (612-6366)	6
D17P2 contig00168 (74303-95641)	3
D17P2 contig00174 (11110-19738)	1
D17P2 contig00177 (2303-26924)	3
SCC2302 contig00009 (40559-46358)	2
SCC2302 contig00009 (154883-165791)	2
SCC2302 contig00012 (39477-46464)	3
SCC2302 contig00105 (110524-119769)	1
SCC2302 contig00106 (20962-26004)	11
SCC2302 contig00107 (57253-64319)	7
SCC2302 contig00110 (29467-35892)	4
SCC2302 contig00110 (65453-71236)	3
SCC2302 contig00110 (160223-165771)	3
SCC2302 contig00114 (7345-28078)	5
