# Supplementary material for: Identification of the Pangenome and Its Components in 14 Distinct Aggregatibacter actinomycetemcomitans Strains by Comparative Genomic Analysis
Source: PLoS One. 2011 Jul 19;6(7):e22420. doi: 10.1371/journal.pone.0022420 (PMC3139650; doi:10.1371/journal.pone.0022420)
Supplement: Table S5 — Additional DNA regions with atypical base composition among A. actinomycetemcomitans strains. (XLSX) [file pone.0022420.s008.xlsx]

## Sheet: README
NOTE
Each worksheet lists all genomic islands and gene content that are found in each strain. Each genomic island information starts with a line describing its location in the genome (e.g. D7S D7S-1 (192308 - 202595)), follows by lines displaying the gene content. The columns in the gene content lines are geneID, length of protein product, product description, %GC value, dinucleotide bias (or genomic …

## Sheet: D7S-1
Island Region
D7S-1 D7S-1 (952935 - 958980)
GeneID		Product Size	Product Description	%GC	Dinucleotide Bias	Codon Bias
D7S_1018		297 aa	LysR protein	52%*	102*	416
D7S_1019		370 aa	putative exported protein precursor	49%*	87*	327*
D7S_1020		552 aa	carboxylesterase type B	0.45	69*	257*
D7S_1021		327 aa	aldo/keto reductase	50%*	86*	276*
D7S_1022		282 aa	aldo/keto reductase	0.47	94*	356
Island Region
D7S-1 D7S-1 (1802299 - 1807438)
GeneID		Product Size	Product Description	%GC	Dinucleotide Bias	Codon Bias
D7S_1975		311 aa	hypothetical protein	40%*	131	329*
D7S_1976		839 aa	hypothetical protein	0.45	75*	297*
D7S_1977		112 aa	hypothetical protein	0.44	160	488*
D7S_1978		112 aa	hypothetical protein	39%*	157	544*
D7S_1979		283 aa	putative FHA domain protein	0.43	138	341

## Sheet: D17P-3
Island Region
D17P-3 contig00071 (6088 - 11713)
GeneID		Product Size	Product Description	%GC	Dinucleotide Bias	Codon Bias
D17P3_0572		214 aa	keto-hydroxyglutarate-aldolase/keto-deoxy-phosphogluconate aldolase	48%*	85*	320*
D17P3_0573		468 aa	uronate isomerase	37%*	100*	409
D17P3_0574		282 aa	D-mannonate oxidoreductase	37%*	109*	451
D17P3_0575		332 aa	mannonate dehydratase	40%*	126	401
D17P3_0576		331 aa	DctP protein	38%*	161	475
D17P3_0577		167 aa	tripartite ATP-independent periplasmic transporter DctQ	38%*	231*	598*
Island Region
D17P-3 contig00089 (192 - 16690)
GeneID		Product Size	Product Description	%GC	Dinucleotide Bias	Codon Bias
D17P3_0790		322 aa	CRISPR-associated Cas1 family protein	0.43	72*	317*
D17P3_0791		1096 aa	helicase	0.42	51*	297*
D17P3_0792		188 aa	CRISPR-associated protein, Csy4 family	0.44	120	348
D17P3_0793		337 aa	CRISPR-associated protein	41%*	83*	334*
D17P3_0794		320 aa	CRISPR-associated protein	41%*	99*	274*
D17P3_0795		449 aa	CRISPR-associated protein	37%*	98*	423
D17P3_0796		503 aa	methylmalonate-semialdehyde dehydrogenase	0.46	69*	252*
D17P3_0797		380 aa	oxidoreductase domain-containing protein	0.45	51*	267*
D17P3_0798		313 aa	ABC transporter, periplasmic sugar-binding protein	0.42	119	311*
D17P3_0799		311 aa	ABC transporter, periplasmic sugar-binding protein	0.42	104*	297*
D17P3_0800		502 aa	sugar ABC transporter, ATP-binding protein	0.44	94*	270*
D17P3_0801		318 aa	monosaccharide-transporting ATPase	0.45	98*	302*
Island Region
D17P-3 contig00439 (15514 - 21354)
GeneID		Product Size	Product Description	%GC	Dinucleotide Bias	Codon Bias
D17P3_1527		297 aa	LysR protein	52%*	105*	419
D17P3_1528		163 aa	exported protein	48%*	91*	387
D17P3_1529		208 aa	putative exported protein precursor	50%*	101*	386
D17P3_1530		445 aa	carboxylesterase type B	0.45	83*	291*
D17P3_1531		327 aa	aldo/keto reductase	50%*	87*	280*
D17P3_1532		321 aa	aldo/keto reductase	0.46	97*	328*

## Sheet: H5P1
Island Region
H5P1 contig00048 (7637 - 13799)
GeneID		Product Size	Product Description	%GC	Dinucleotide Bias	Codon Bias
H5P1_0579		321 aa	aldo/keto reductase	0.46	92*	316*
H5P1_0580		327 aa	aldo/keto reductase	50%*	82*	276*
H5P1_0581		552 aa	carboxylesterase type B	0.45	66*	257*
H5P1_0582		370 aa	putative exported protein precursor	49%*	85*	331*
H5P1_0583		297 aa	LysR protein	52%*	104*	410
Island Region
H5P1 contig00056 (6357 - 11980)
GeneID		Product Size	Product Description	%GC	Dinucleotide Bias	Codon Bias
H5P1_0690		214 aa	keto-hydroxyglutarate-aldolase/keto-deoxy-phosphogluconate aldolase	48%*	82*	315*
H5P1_0691		468 aa	uronate isomerase	37%*	97*	422
H5P1_0692		282 aa	D-mannonate oxidoreductase	37%*	111	466
H5P1_0693		328 aa	mannonate dehydratase	40%*	127	409
H5P1_0694		331 aa	DctP protein	38%*	162	487
H5P1_0695		167 aa	tripartite ATP-independent periplasmic transporter DctQ component	38%*	234*	611*
Island Region
H5P1 contig00246 (186 - 7579)
GeneID		Product Size	Product Description	%GC	Dinucleotide Bias	Codon Bias
H5P1_2066		185 aa	CRISPR-associated Csy1 family protein	38%*	100*	391
H5P1_2067		320 aa	CRISPR-associated Csy2 family protein	41%*	99*	286*
H5P1_2068		337 aa	CRISPR-associated protein	41%*	83*	348
H5P1_2069		188 aa	Csy4 family CRISPR-associated protein	0.44	121	356
H5P1_2070		341 aa	helicase	0.43	101*	379
H5P1_2071		715 aa	helicase	42%*	61*	308*
H5P1_2072		322 aa	CRISPR-associated Cas1 family protein	0.43	70*	329*
Island Region
H5P1 contig00439 (25 - 5285)
GeneID		Product Size	Product Description	%GC	Dinucleotide Bias	Codon Bias
H5P1_2329		62 aa	hypothetical protein	0.46	213*	606*
H5P1_2330		339 aa	FHA domain protein	0.43	115	235*
H5P1_2331		177 aa	hypothetical protein	0.45	109	383
H5P1_2332		263 aa	hypothetical protein	41%*	93*	338
H5P1_2333		605 aa	hypothetical protein	0.45	85*	204*
H5P1_2334		39 aa	hypothetical protein	39%*	182*	609*
H5P1_2335		282 aa	hypothetical protein	42%*	91*	361

## Sheet: HK1651
Island Region
HK1651 AACT (682507 - 688552)
GeneID		Product Size	Product Description	%GC	Dinucleotide Bias	Codon Bias
AA00977		296 aa	LysR protein	52%*	105*	425
AA00978		369 aa	putative exported protein precursor	49%*	99*	322*
AA00979		110 aa	carboxylesterase type B	49%*	159	462
AA00980		120 aa	carboxylesterase type B	0.46	92*	450
AA00981		351 aa	carboxylesterase type B	0.45	64*	307*
AA00982		326 aa	aldo/keto reductase	50%*	85*	292*
AA00983		281 aa	aldo/keto reductase	0.46	95*	390
Island Region
HK1651 AACT (1297627 - 1304747)
GeneID		Product Size	Product Description	%GC	Dinucleotide Bias	Codon Bias
AA01923		790 aa	methylation subunit, type III restriction-modification system	35%*	94*	323*
AA01925		320 aa	potential type III restriction enzyme	39%*	150	386
AA01927		328 aa	potential type III restriction enzyme	41%*	104*	341
AA01928		874 aa	superfamily II DNA/RNA helicase, SNF2 family, ATP-dependent	41%*	115	299*

## Sheet: Anh9381
Island Region
ANH9381 contig00017 (311 - 5518)
GeneID		Product Size	Product Description	%GC	Dinucleotide Bias	Codon Bias
ANH9381_0241		144 aa	hypothetical protein	51%*	141	600*
ANH9381_0242		807 aa	ATP-dependent OLD family endonuclease	38%*	110	368
ANH9381_0243		152 aa	CRISPR-associated Csd2 family protein	0.47	163	372
ANH9381_0244		567 aa	CRISPR-associated helicase Cas3	0.46	114	262*
Island Region
ANH9381 contig00036 (39198 - 45243)
GeneID		Product Size	Product Description	%GC	Dinucleotide Bias	Codon Bias
ANH9381_0712		297 aa	LysR protein	52%*	105	423
ANH9381_0713		370 aa	exported protein	49%*	97*	324
ANH9381_0714		111 aa	carboxylesterase type B	48%*	162	471*
ANH9381_0715		257 aa	carboxylesterase type B	0.46	68*	335
ANH9381_0716		100 aa	carboxylesterase type B	0.45	108	470*
ANH9381_0717		327 aa	aldo/keto reductase	50%*	84*	291*
ANH9381_0718		282 aa	aldo/keto reductase	0.46	101*	384
Island Region
ANH9381 contig00041 (14630 - 20252)
GeneID		Product Size	Product Description	%GC	Dinucleotide Bias	Codon Bias
ANH9381_0869		214 aa	keto-hydroxyglutarate-aldolase/keto-deoxy-phosphogluconate aldolase	49%*	83*	286*
ANH9381_0870		468 aa	uronate isomerase	38%*	87*	399
ANH9381_0871		282 aa	D-mannonate oxidoreductase	37%*	111	449
ANH9381_0872		332 aa	mannonate dehydratase	39%*	137	437
ANH9381_0873		331 aa	DctP protein	38%*	168	477*
ANH9381_0874		110 aa	tripartite ATP-independent periplasmic transporter DctQ	39%*	230*	603*
Island Region
ANH9381 contig00299 (101 - 7809)
GeneID		Product Size	Product Description	%GC	Dinucleotide Bias	Codon Bias
ANH9381_2001		649 aa	probable malonic semialdehyde oxidative decarboxylase	49%*	72*	276*
ANH9381_2002		103 aa	myo-inosose-2 dehydratase	42%*	141	470*
ANH9381_2003		201 aa	myo-inosose-2 dehydratase	48%*	91*	360
ANH9381_2004		337 aa	inositol 2-dehydrogenase	51%*	133	326
ANH9381_2005		171 aa	mannitol repressor protein	0.45	152	358
ANH9381_2006		383 aa	mannitol-1-phosphate 5-dehydrogenase	49%*	99*	267*
ANH9381_2007		627 aa	MtlA protein	48%*	56*	265*

## Sheet: I23C
Island Region
I23C contig00055 (113 - 5418)
GeneID		Product Size	Product Description	%GC	Dinucleotide Bias	Codon Bias
I23C_0481		204 aa	transport associated protein 9	41%*	137	333*
I23C_0482		52 aa	transport associated protein 10	40%*	190*	652*
I23C_0483		298 aa	transport associated protein 10	0.44	112*	335*
I23C_0484		128 aa	ATPase	42%*	148	500
I23C_0485		56 aa	transport associated protein 11	0.44	200*	571*
I23C_0486		61 aa	ATPase	42%*	222*	573*
I23C_0487		106 aa	ATPase	0.43	207*	556*
I23C_0488		486 aa	ATPase	42%*	65*	245*
I23C_0489		109 aa	lipoprotein	0.47	125	482
I23C_0490		122 aa	YggA-like protein	40%*	153	467
Island Region
I23C contig00142 (4872 - 10826)
GeneID		Product Size	Product Description	%GC	Dinucleotide Bias	Codon Bias
I23C_1305		170 aa	TnsA endonuclease	40%*	135	522
I23C_1306		654 aa	Putative transposase	41%*	118	319*
I23C_1307		298 aa	Transposition helper protein	41%*	104*	420
I23C_1308		373 aa	hypothetical protein	39%*	80*	435
I23C_1309		472 aa	hypothetical protein	38%*	116	346*

## Sheet: SCC2302
Island Region
SCC2302 contig00018 (57137 - 63183)
GeneID		Product Size	Product Description	%GC	Dinucleotide Bias	Codon Bias
SCC2302_0860		282 aa	aldo/keto reductase	0.46	99*	381
SCC2302_0861		327 aa	aldo/keto reductase	50%*	81*	285*
SCC2302_0862		352 aa	carboxylesterase type B	0.45	69*	301*
SCC2302_0863		111 aa	carboxylesterase type B	49%*	156	459
SCC2302_0864		370 aa	putative exported protein precursor	49%*	99*	320*
SCC2302_0865		297 aa	LysR protein	52%*	109	413

## Sheet: D11S-1
Island Region
D11S-1 Aa_d11s (599639 - 605684)
GeneID		Product Size	Product Description	%GC	Dinucleotide Bias	Codon Bias
D11S1_0674		282 aa	aldo/keto reductase	0.46	102*	392
D11S1_0675		327 aa	aldo/keto reductase	50%*	83*	291*
D11S1_0676		352 aa	carboxylesterase type B	0.46	66*	300*
D11S1_0677		111 aa	carboxylesterase type B	49%*	158	463
D11S1_0678		370 aa	putative exported protein	49%*	99*	314*
D11S1_0679		297 aa	LysR protein	52%*	107	419

## Sheet: D17P-2
Island Region
D17P-2 contig00140 (7910 - 13955)
GeneID		Product Size	Product Description	%GC	Dinucleotide Bias	Codon Bias
D17P2_1240		282 aa	aldo/keto reductase	0.46	102*	388
D17P2_1241		327 aa	aldo/keto reductase	50%*	82*	291*
D17P2_1242		352 aa	carboxylesterase type B	0.46	66*	302*
D17P2_1243		111 aa	carboxylesterase type B	49%*	157	461
D17P2_1244		370 aa	exported protein	49%*	99*	317*
D17P2_1245		297 aa	LysR protein	52%*	109	423

[truncated: 4 more sheets: I63B, SCC393, SC1083, D18P-1]
